# Supplementary material for: Proteolytic Processing of Plant Proteins by Potyvirus NIa Proteases
Source: J Virol. 2022 Jan 26;96(2):e01444-21. doi: 10.1128/JVI.01444-21 (PMC8791256; doi:10.1128/JVI.01444-21)
Supplement: Supplemental file 2 — Excel Sheet S1<br>. Download JVI.01444-21-s0001.xlsx, XLSX file, 0.3 MB [file jvi.01444-21-s0001.xlsx]

## Sheet: Read me
Supplementary Excel Sheet S1 List of plant proteins with predicted PPV NIa-Pro cleavage sites. This file includes nine sheets.
Sheets 1 to 3: lists of A. thaliana, N. benthamiana (Niben101) and P. persica (Prunus_persica Ncbi_v2) proteins with putative NIa protease cleavage sites. In these sheets, the first three columns show the sequence of the predicted cleavage site and the amino acid position of the cleavage site in the protein. The next two (or three) columns indicate the protein identifier, the gene identifier (for…
Sheet 4 (Functional categories) groups proteins from all three plant proteomes, based on functional categories. The GO terms (cellular compartment, molecular function or biological process) are based on the TAIR annotations of the closest A. thaliana protein (as identified by blastp). In the case of N. benthamiana and P. persica proteins, the best A. thaliana homolog and the E-value obtained duri…
Sheet 5 (Common targets - 2 or 3 hosts) lists protein targets that are shared in two or three hosts. For P. persica and N. benthamiana , we first identified the closest A. thaliana homolog using blastP. The A. thaliana homolog gene annotations were compared amongst the three hosts and a Venn diagram was produced. Proteins with predicted NIa protease cleavage sites in each hosts are listed for eac…
Sheets 6 to 8 (Enriched GOs for A. thaliana, N. benthamiana and P. persica). TAIR A. thaliana GO annotation were used. For N. benthamiana and P. persica, the closest A. thaliana homolog was identified using BLASTP (minimum p-value<1e-5). P-values for each annotation were calculated using the BINGO algorithm (https://doi.org/10.1093/bioinformatics/bti551) and an hypergeometric distribution. The re…
Sheet 9 (shared enriched GOs). Enriched biological processes listed in the enriched GOs sheets for each host, were compared and a Venn Diagram was produced. Enriched GOs that are shared by at least two hosts are listed.

## Sheet: A. thaliana
Match cleavage site	Start	End	Identifier	Gene	Description	Acronym for proteins tested in vitro and/or in vivo	Expression induced or repressed by PPV (Babu et al 2008)	Expression induced or suppressed by TuMV (Yang et al 2007)	GO (Interproscan identification )
ESVMHQS	432	439	tr|F4I0M4|F4I0M4_ARATH	At1g69360	T-box transcription factor, putative (DUF863) PE=4 SV=1
ESVVHQA	46	53	sp|Q570R7|PIF7_ARATH	At5g61270	Transcription factor PIF7 GN=BHLH72 PE=1 SV=2	AtPIF7 NM_125520.5			GO:0046983 (protein dimerization activity)
ETVKHEA	129	136	sp|Q84LH8|PIF5_ARATH	At3g59060	Transcription factor PIF5 PE=1 SV=1			repressed	GO:0046983 (protein dimerization activity)
ETVKHEA	129	136	sp|Q84LH8|PIF5_ARATH	At3g59061	Transcription factor PIF5 PE=1 SV=2			repressed	GO:0046983 (protein dimerization activity)
ETVKHEA	129	136	sp|Q84LH8-3|PIF5_ARATH	At3g59060	Isoform 3 of Transcription factor PIF5			repressed	GO:0046983 (protein dimerization activity)
NDVVHES	164	171	sp|Q9FYK5|ESR2_ARATH	At1g24590	Ethylene-responsive transcription factor ESR2 GN=ESR2 PE=1 SV=1				GO:0001204 (DNA-binding transcription factor activity),GO:0043566 (DNA binding)
NEVHHQS	297	304	sp|Q93WJ9|KAN1_ARATH	At5g16560	Transcription repressor KAN1 GN=KAN1 PE=1 SV=1	AtKAN1 NM_121662.3
QWVSHEG	385	392	tr|A0A1P8B7W1|A0A1P8B7W1_ARATH	At4g24150	Growth-regulating factor 8 GN=GRF8 PE=4 SV=1				GO:0005524 (ATP binding)
QWVSHEG	423	430	tr|A0A1P8B7V6|A0A1P8B7V6_ARATH	At4g24150	Growth-regulating factor 8 GN=GRF8 PE=4 SV=1				GO:0005524 (ATP binding)
QWVSHEG	448	455	sp|Q9SU44|GRF8_ARATH	At4g24150	Growth-regulating factor 8 GN=GRF8 PE=2 SV=1				GO:0005524 (ATP binding)
QNVFHEG	115	122	tr|Q9ZU64|Q9ZU64_ARATH	At2g18490	C2H2-like zinc finger protein PE=4 SV=1
QNVFHEG	165	172	tr|Q1PF47|Q1PF47_ARATH	At2g18490	C2H2-like zinc finger protein PE=4 SV=1
QPVTHEA	30	37	tr|Q9FH00|Q9FH00_ARATH	At5g42290	transcription activator-like protein PE=2 SV=1		repressed (leaves)
NLVIHQS	224	231	sp|O80942|ZFP10_ARATH	At2g37740	Zinc finger protein 10 GN=ZFP10 PE=2 SV=1		first induced, then repressed (protoplasts)
QVVRHQS	75	82	sp|Q9FG29|EML2_ARATH	At5g06780	Protein EMSY-LIKE 2 GN=EML2 PE=1 SV=2	AtEML2 (s) NP_001190242.1
QVVRHQS	82	89	sp|Q9FG29-2|EML2_ARATH	At5g06780	Isoform 2 of Protein EMSY-LIKE 2 GN=EML2	AtEML2 (l) NP_196296
NHVSHEG	756	763	tr|F4KE59|F4KE59_ARATH	At5g16680	RING/FYVE/PHD zinc finger superfamily protein GN=MTG13.4 PE=4 SV=1
EVVHHQT	27	34	tr|O49310|O49310_ARATH	At1g23060	MDP40, Microtubule destabilizing protein 40 T26J12.16 protein GN=MDP40 PE=4 SV=1
EVVHHQT	88	95	tr|Q93ZG1|Q93ZG1_ARATH	At1g23060	MDP40, Microtubule destabilizing protein 40 T26J12_16 GN=MDP40 PE=2 SV=1
EWVKHEG	48	55	sp|P25855|GCSH1_ARATH	At2g35370	Glycine cleavage system H protein 1, mitochondrial GN=GDH1 PE=1 SV=1				GO:0070015 (glycine cleavage complex)
EWVKHEG	49	56	sp|Q9LQL0|GCSH3_ARATH	At1g32470	Glycine cleavage system H protein 3, mitochondrial GN=GDH3 PE=1 SV=1				GO:0070015 (glycine cleavage complex)
ESVRHEA	312	319	sp|Q9S6Z7|CYSD1_ARATH	At3g04940	Bifunctional L-3-cyanoalanine synthase/cysteine synthase D1 GN=CYSD1 PE=1 SV=1				GO:0006535 (cysteine biosynthetic process from serine),GO:0004124 (cysteine synthase activity)
ERVEHQG	238	245	tr|F4KI54|F4KI54_ARATH	At5g04090	Histidine-tRNA ligase PE=4 SV=1
ERVEHQG	251	258	tr|A0A1P8BDZ4|A0A1P8BDZ4_ARATH	At5g04090	Histidine-tRNA ligase PE=4 SV=1
ERVEHQG	296	303	tr|A0A178UIE7|A0A178UIE7_ARATH	At5g04090	Histidine-tRNA ligase PE=4 SV=1
ERVEHQG	279	286	tr|Q66GM7|Q66GM7_ARATH	At5g04090	Histidine-tRNA ligase PE=4 SV=1
EYVRHET	377	384	tr|Q9CAG1|Q9CAG1_ARATH	At1g67580	Protein kinase superfamily protein PE=1 SV=1				GO:0050222 (protein kinase activity)
NEVVHQS	270	277	sp|Q9LM75|FBK6_ARATH	At1g20790	Putative F-box/kelch-repeat protein E=4 SV=1	AtFbKr
NFVVHEG	17	24	sp|Q9C899|F6H2_ARATH	At1g55290	Feruloyl CoA ortho-hydroxylase 2 GN=F6'H2 PE=1 SV=1				GO:0016491 (oxidoreductase activity)
NGVFHEG	1008	1015	tr|F4J3Q2|F4J3Q2_ARATH	At3g04490	Exportin-4 protein PE=4 SV=1
NGVFHEG	1146	1153	tr|A0A1I9LPW2|A0A1I9LPW2_ARATH	At3g04490	Exportin-4 protein PE=4 SV=1
NGVFHEG	1056	1063	tr|A0A1I9LPW3|A0A1I9LPW3_ARATH	At3g04490	Exportin-4 protein PE=4 SV=1
NGVFHEG	1051	1058	tr|A0A1I9LPW4|A0A1I9LPW4_ARATH	At3g04490	Exportin-4 protein PE=4 SV=1
NGVFHET	367	374	sp|Q93ZB2|KO1_ARATH	At5g25900	Ent-kaurene oxidase, chloroplastic GN=KO PE=1 SV=2				GO:0016705 (oxidoreductase activity, acting on paired donors, with incorporation or reduction of molecular oxygen),GO:0005506 (iron ion binding)
NHVLHET	348	355	sp|F4I8B9|Y1501_ARATH	At1g65010	Putative WEB family protein, chloroplastic PE=1 SV=1			repressed
NIVWHES	94	101	sp|O49196|APK2_ARATH	At4g39940	Adenylyl-sulfate kinase 2, chloroplastic GN=APK2 PE=1 SV=1				GO:0019378 (sulfate assimilation)
NLVIHQT	99	106	tr|F4JEU6|F4JEU6_ARATH	At3g26920	FBD / Leucine Rich Repeat domains containing protein PE=4 SV=1
NLVIHQT	99	106	tr|A0A1I9LRV1|A0A1I9LRV1_ARATH	At3g26920	FBD / Leucine Rich Repeat domains containing protein PE=4 SV=1
NLVIHQT	193	200	sp|Q9LJF9|FDL44_ARATH	At3g26920	F-box/FBD/LRR-repeat protein PE=2 SV=3				GO:0045308 (protein binding)
NLVSHET	57	64	tr|O23309|O23309_ARATH	At4g14530	Agamous-like MADS-box protein GN=dl3305c PE=4 SV=1
NPVSHET	1024	1031	tr|F4ISN0|F4ISN0_ARATH	At2g25730	Zinc finger FYVE domain protein PE=4 SV=1
NPVSHET	992	999	tr|Q9SL90|Q9SL90_ARATH	At2g25730	Zinc finger FYVE domain protein PE=4 SV=2
NPVSHET	1010	1017	tr|A0A1P8B1I9|A0A1P8B1I9_ARATH	At2g25730	Zinc finger FYVE domain protein PE=4 SV=1
QYVAHQA	2461	2468	tr|F4ISN0|F4ISN0_ARATH	At2g25730	Zinc finger FYVE domain protein PE=4 SV=1
QYVAHQA	2438	2445	tr|Q9SL90|Q9SL90_ARATH	At2g25730	Zinc finger FYVE domain protein PE=4 SV=2
QYVAHQA	2447	2454	tr|A0A1P8B1I9|A0A1P8B1I9_ARATH	At2g25730	Zinc finger FYVE domain protein PE=4 SV=1
ESVDHET	4	11	tr|F4I5A5|F4I5A5_ARATH	At1g64130	Polyketide cyclase/dehydrase and lipid transport superfamily protein PE=4 SV=2		repressed (leaves)
NQVAHEG	20	27	tr|A8MQS3|A8MQS3_ARATH	At4g36640	Sec14p-like phosphatidylinositol transfer family protein GN=AP22.47 PE=2 SV=1
NQVAHEG	80	87	tr|O23217|O23217_ARATH	At4g36640	Sec14p-like phosphatidylinositol transfer family protein GN=AP22.47 PE=2 SV=1
NQVRHQG	460	467	tr|F4JFS3|F4JFS3_ARATH	At3g14172	GPI-anchored adhesin-like protein PE=4 SV=1	AtGPI-AALP NP_001118623.1
NQVRHQG	422	429	tr|A0A1I9LS39|A0A1I9LS39_ARATH	At3g14172	GPI-anchored adhesin-like protein PE=4 SV=1
NQVRHQG	452	459	tr|F4JFS2|F4JFS2_ARATH	At3g14172	GPI-anchored adhesin-like protein PE=4 SV=1
ECVGHET	359	366	tr|O80569|O80569_ARATH	At2g43990	GPI-anchored adhesin-like protein PE=4 SV=1
EFVNHEA	2005	2012	tr|F4KHD5|F4KHD5_ARATH	At5g40450	A-kinase anchor-like protein GN=MPO12.160 PE=1 SV=1		induced (leaves)
NSVCHEG	830	837	tr|Q0WQ40|Q0WQ40_ARATH	At4g35560	Transducin/WD40 repeat-like superfamily protein GN=DAW1 PE=2 SV=1				GO:0045308 (protein binding)
NSVCHEG	831	838	tr|F4JN30|F4JN30_ARATH	At4g35560	Transducin/WD40 repeat-like superfamily protein GN=DAW1 PE=4 SV=1				GO:0045308 (protein binding)
NSVLHQG	51	58	sp|Q9S7X6|ACL5_ARATH	At5g19530	Thermospermine synthase ACAULIS5 GN=ACL5 PE=1 SV=1				GO:0003824 (catalytic activity)
NSVLHQG	44	51	sp|Q9S7X6-2|ACL5_ARATH	At5g19530	Isoform 2 of Thermospermine synthase ACAULIS5 GN=ACL5				GO:0003824 (catalytic activity)
NVVQHEA	1065	1072	sp|F4HRT5|CRWN1_ARATH	At1g67230	Protein CROWDED NUCLEI 1 GN=CRWN1 PE=1 SV=1
NVVVHEG	41	48	tr|Q9SUR0|Q9SUR0_ARATH	At4g23670	Polyketide cyclase/dehydrase and lipid transport superfamily protein PE=2 SV=1				GO:0042829 (defense response)
NYVLHEA	1463	1470	sp|F4IIM1|CSI1_ARATH	At2g22125	Protein CELLULOSE SYNTHASE INTERACTIVE 1 GN=CSI1 PE=1 SV=1				GO:0045308 (protein binding)
NYVMHQT	222	229	tr|F4HQE1|F4HQE1_ARATH	At1g79940	DnaJ / Sec63 Brl domains-containing protein GN=ATERDJ2A PE=4 SV=1
NYVMHQT	222	229	sp|Q0WT48|DNJ21_ARATH	At1g79940	DnaJ protein ERDJ2A GN=ERDJ2A PE=1 SV=1
NYVPHES	443	450	sp|Q9LVX1|C3H41_ARATH	At3g27700	Zinc finger CCCH domain-containing protein 41 PE=1 SV=1				GO:0046872 (metal ion binding),GO:0000496 (nucleic acid binding)
QEVPHEG	144	151	tr|F4IN36|F4IN36_ARATH	At2g42500	Serine/threonine-protein phosphatase PP2A-3 catalytic subunit PE=3 SV=1				GO:0016787 (hydrolase activity)
QEVPHEG	191	198	sp|Q07100|PP2A3_ARATH	At2g42500	Serine/threonine-protein phosphatase PP2A-3 catalytic subunit PE=1 SV=2				GO:0016787 (hydrolase activity)
QEVPHEG	184	191	sp|Q07099|PP2A1_ARATH	At1g59830	Serine/threonine-protein phosphatase PP2A-1 catalytic subunit PE=1 SV=1				GO:0016787 (hydrolase activity)
QEVPHEG	184	191	sp|Q07099-2|PP2A1_ARATH	At1g59830	Isoform 2 of Serine/threonine-protein phosphatase PP2A-1 catalytic subunit				GO:0016787 (hydrolase activity)
QEVPHEG	184	191	sp|Q07098|PP2A2_ARATH	At1g10430	Serine/threonine-protein phosphatase PP2A-2 catalytic subunit PE=1 SV=1				GO:0016787 (hydrolase activity)
QEVPHEG	185	192	sp|O04951|PP2A5_ARATH	At1g69960	Serine/threonine-protein phosphatase PP2A-5 catalytic subunit PE=1 SV=1				GO:0016787 (hydrolase activity)
QEVPHEG	191	198	sp|P48578|PP2A4_ARATH	At3g58500	Serine/threonine-protein phosphatase PP2A-4 catalytic subunit PE=1 SV=1				GO:0016787 (hydrolase activity)
QLVAHQS	11	18	tr|Q8LD64|Q8LD64_ARATH	At5g25570	Polyamine-modulated factor 1-binding protein PE=2 SV=1
QLVAHQS	11	18	tr|F4JY62|F4JY62_ARATH	At5g25570	Polyamine-modulated factor 1-binding protein PE=4 SV=1
EKVTHET	2902	2909	sp|Q8H0T4|UPL2_ARATH	At1g70320	E3 ubiquitin-protein ligase UPL2 PE=1 SV=3		induced (leaves)		GO:0045308 (protein binding),GO:0004841 (ubiquitin-protein transferase activity)
QMVQHQG	484	491	tr|Q8W1E7|Q8W1E7_ARATH	At4g15420	Ubiquitin fusion degradation UFD1 family protein AT4g15420/dl3755w PE=2 SV=1				GO:0043432 (ubiquitin-dependent protein catabolic process)
QMVQHQG	607	614	tr|A0A1P8B7F5|A0A1P8B7F5_ARATH	At4g15420	Ubiquitin fusion degradation UFD1 family protein PE=4 SV=1				GO:0043432 (ubiquitin-dependent protein catabolic process)
EMVKHES	1134	1141	tr|F4JHM9|F4JHM9_ARATH	At4g00800	Transducin family protein / WD-40 repeat family protein GN=SETH5 PE=4 SV=1				GO:0032779 (intracellular protein transport),GO:0045308 (protein binding)
EMVKHES	786	793	tr|A0A1P8B773|A0A1P8B773_ARATH	At4g00800	Transducin family protein / WD-40 repeat family protein GN=SETH5 PE=4 SV=1				GO:0032779 (intracellular protein transport),GO:0045308 (protein binding)
QSVQHEG	59	66	tr|F4KDI1|F4KDI1_ARATH	At5g58060	SNARE-like superfamily protein GN=YKT61 PE=3 SV=1				GO:0016021 (integral component of membrane)
ELVKHEA	111	118	tr|Q9CAE6|Q9CAE6_ARATH	At3g10420	P-loop containing nucleoside triphosphate hydrolases superfamily protein GN=F13M14.30 PE=4 SV=1		induced (leaves)		GO:0005524 (ATP binding)
ELVKHEA	111	118	tr|F4J3R7|F4J3R7_ARATH	At3g10420	P-loop containing nucleoside triphosphate hydrolases superfamily protein GN=SPD1 PE=4 SV=1		induced (leaves)		GO:0005524 (ATP binding)
QVVRHEG	233	240	sp|Q94JQ6|CESA6_ARATH	At5g64740	Cellulose synthase A catalytic subunit 6 [UDP-forming] GN=CESA6 PE=1 SV=2				GO:0016020 (membrane)
NAVYHQG	455	462	sp|Q9SGZ5|BXL7_ARATH	At1g78060	Probable beta-D-xylosidase 7 GN=BXL7 PE=2 SV=2		induced (leaves)		GO:0016800 (hydrolase activity, hydrolyzing O-glycosyl compounds)
QWVVHQS	323	330	tr|A0A1P8AMP7|A0A1P8AMP7_ARATH	At1g67850	AtDUF707 Lysine ketoglutarate reductase trans-splicing protein (DUF707) PE=4 SV=1	AtDUF707 NM_001334329.1
QWVVHQS	339	346	tr|Q94F37|Q94F37_ARATH	At1g67850	lysine ketoglutarate reductase trans-splicing protein (DUF707) isoform PE=2 SV=1
QRVIHQG	189	196	tr|A0A1I9LN10|A0A1I9LN10_ARATH	At3g43837	Reverse transcriptase-like protein PE=4 SV=1				GO:0000496 (nucleic acid binding)
EKVFHET	383	390	tr|C0SVN2|C0SVN2_ARATH	At5g03780	TRF-like 10 (Fragment) PE=2 SV=1
NEVDHET	10	17	tr|Q9LNI3|Q9LNI3_ARATH	At1g01400	F6F3.20 uncharacterized protein PE=2 SV=1
EDVAHQS	316	323	sp|Q9M237|Y3353_ARATH	At3g43530	Uncharacterized protein PE=1 SV=1
EDVVHQT	77	84	tr|F4IT02|F4IT02_ARATH	At2g38570	Uncharacterized protein containing a PRC-barrel-like domain PE=4 SV=1	AtPRC NM_129414.5
EDVVHQT	77	84	tr|A0A1P8AZQ0|A0A1P8AZQ0_ARATH	At2g38570	Uncharacterized protein containing a PRC-barrel-like domain PE=4 SV=1

## Sheet: Niben101
Match cleavage site	Start	End	Identifier	Description	Best Gene (based on TAIR blastp)	Description (based on A thaliana blastp)	Description (based on TAIR blastp)	GO (Interproscan identification)
EGVCHET	631	638	Niben101Scf01722g04010.1	AT3G09670.1 *-*- Tudor/PWWP/MBT superfamily protein LENGTH=726 IPR000313 (PWWP domain)	AT3G09670.2	Tudor/PWWP/MBT superfamily protein	Tudor/PWWP/MBT superfamily proteinchr3:2966637-2968817	-
EGVVHEA	393	400	Niben101Scf02044g12008.1	sp|Q9SSR4|PPR77_ARATH ***- Pentatricopeptide repeat-containing protein IPR002885 (Pentatricopeptide repeat), IPR011990 (Tetratricopeptide-like helical domain)	AT1G79080.1	Pentatricopeptide repeat-containing protein	Pentatricopeptide repeat (PPR) superfamily protein	GO:0045308 (protein binding)
EHVSHES	129	136	Niben101Scf03732g02015.1	ref|NP_001060667.1| *-*- product [Oryza sativa Japonica Group] IPR000772 (Ricin B lectin domain)	AT2G39050.1	Ricin B-like lectin EULS3	hydroxyproline-rich glycoprotein family protein	-
EHVSHES	59	66	Niben101Scf00436g06013.1	ref|NP_001060667.1| *-*- product [Oryza sativa Japonica Group] IPR000772 (Ricin B lectin domain)	AT2G39050.1	Ricin B-like lectin EULS3	hydroxyproline-rich glycoprotein family protein	-
EIVEHEA	241	248	Niben101Scf00603g03023.1	AT1G01225.1 ***- NC domain-containing protein-related LENGTH=260 IPR007053 (LRAT-like domain)	AT1G01225.1	At1g01225 OS=Arabidopsis thaliana OX=3702	NC domain-containing protein-relatedchr1:96064-97242	-
EIVEHES	280	287	Niben101Scf01687g01012.1	sp|B0KC91|PANC_THEP3 **** Pantothenate synthetase IPR003721 (Pantoate-beta-alanine ligase)	AT5G48840.1	Pantoate--beta-alanine ligase	PANC, PTS, ATPTShomolog of bacterial PANCchr5:19803823-19805041	GO:0004592 (pantoate-beta-alanine ligase activity),GO:0003824 (catalytic activity)
EIVGHES	1516	1523	Niben101Scf03753g00019.1	sp|Q9C811|NU160_ARATH ***- Nuclear pore complex protein NUP160 IPR021717 (Nucleoporin Nup120/160)	AT1G33410.1	Nuclear pore complex protein NUP160	SAR1, NUP160, ATNUP160SUPPRESSOR OF AUXIN RESISTANCE1	-
EIVVHES	251	258	Niben101Scf04481g00019.1	sp|Q9C811|NU160_ARATH *-*- Nuclear pore complex protein NUP160	AT1G33410.2	Nuclear pore complex protein NUP160	SAR1SUPPRESSOR OF AUXIN RESISTANCE1chr1:12109769-12118828	-
EIVTHET	52	59	Niben101Scf10708g00008.1	emb|CCG20324.1| *-*- Ran GTPase activating protein 2 [Solanum spegazzinii] IPR025265 (WPP domain)	AT5G43070.1	WPP domain-containing protein 1	WPP1WPP domain protein 1chr5:17289259-17289726	-
EIVTHET	52	59	Niben101Scf07801g00001.1	sp|Q9LE82|RAGP1_ARATH *-*- RAN GTPase-activating protein 1 IPR025265 (WPP domain)	AT5G43070.1	WPP domain-containing protein 1	WPP1WPP domain protein 1chr5:17289259-17289726	-
EKVCHEG	187	194	Niben101Scf14009g02003.1	ref|XP_002521463.1| *-*- Microtubule-associated protein futsch, putative [Ricinus communis] gb|EEF40953.1| Microtubule-associated protein futsch, putative [Ricinus communis]	AT5G40450.1	A-kinase anchor-like protein	unknown protein; FUNCTIONS IN: molecular_function	-
ELVKHQT	405	412	Niben101Scf14344g00005.1	sp|P05117|PGLR_SOLLC **** Polygalacturonase-2 IPR000743 (Glycoside hydrolase, family 28), IPR011050 (Pectin lyase fold/virulence factor)	AT3G57790.1	Pectin lyase-like superfamily protein	Pectin lyase-like superfamily proteinchr3:21405387-21407088	GO:0004650 (polygalacturonase activity)
ELVKHQT	236	243	Niben101Scf06023g03019.1	sp|Q9FY19|PGLR2_JUNAS --** Polygalacturonase IPR000743 (Glycoside hydrolase, family 28), IPR011050 (Pectin lyase fold/virulence factor)	AT3G57790.1	Pectin lyase-like superfamily protein	Pectin lyase-like superfamily proteinchr3:21405387-21407088	GO:0004650 (polygalacturonase activity)
ELVRHQA	262	269	Niben101Scf14922g00011.1	sp|Q9LNJ9|FKGP_ARATH ***- Bifunctional fucokinase/fucose pyrophosphorylase IPR006206 (Mevalonate/galactokinase), IPR012887 (L-fucokinase)	AT1G01220.1	Bifunctional fucokinase/fucose pyrophosphorylase	FKGP, AtFKGPL-fucokinase/GDP-L-fucose pyrophosphorylase	GO:0016772 (transferase activity, transferring phosphorus-containing groups),GO:0005524 (ATP binding)
ELVWHES	460	467	Niben101Scf00082g08020.1	sp|B9IZ16|OBG_BACCQ **** GTPase Obg IPR014100 (GTP-binding protein Obg/CgtA), IPR015349 (GTP-binding protein OBG, C-terminal), IPR027417 (P-loop containing nucleoside triphosphate hydrolase)	AT5G18570.1	GTP-binding protein OBGC, chloroplastic	EMB269, ATOBGC, CPSAR1GTP1/OBG family protein	GO:0000287 (magnesium ion binding),GO:0005525 (GTP binding),GO:0000166 (nucleotide binding)
EMVDHEA	139	146	Niben101Scf04653g01013.1	sp|Q6K5K2|Y2982_ORYSJ *-* B3 domain-containing protein IPR015300 (DNA-binding pseudobarrel domain)	AT5G66980.1	Putative B3 domain-containing protein	AP2/B3-like transcriptional factor family protein	GO:0043566 (DNA binding)
ERVLHQT	458	465	Niben101Scf10940g05004.1	sp|Q5ZLW3|DYM_CHICK ***- Dymeclin IPR019142 (Dymeclin)	AT1G04200.1	Dyggve-melchior-clausen syndrome protein	FUNCTIONS IN: molecular_function unknown; INVOLVED	-
ERVLHQT	452	459	Niben101Scf01372g09017.1	sp|Q5ZLW3|DYM_CHICK ***- Dymeclin IPR019142 (Dymeclin)	AT1G04200.1	Dyggve-melchior-clausen syndrome protein	FUNCTIONS IN: molecular_function unknown; INVOLVED	-
ESVPHEA	320	327	Niben101Scf00273g01008.1	Unknown protein	AT3G47750.1	ABC transporter A family member 4	ATATH3, ABCA4ATP binding cassette subfamily A4	-
ESVPHEA	125	132	Niben101Scf13521g00007.1	ref|XP_504219.1| --*- YALI0E21153p [Yarrowia lipolytica] emb|CAG79814.1| YALI0E21153p [Yarrowia lipolytica CLIB122] IPR003653 (Peptidase C48, SUMO/Sentrin/Ubl1)	AT4G00690.1	Putative ubiquitin-like-specific protease 1B	ULP1BUB-like protease 1Bchr4:281313-283129 FORWARD	GO:0006508 (proteolysis)
ESVRHET	59	66	Niben101Scf11705g00003.1	sp|P05116|ACCO1_SOLLC ***- 1-aminocyclopropane-1-carboxylate oxidase 1 IPR002283 (Isopenicillin N synthase), IPR026992 (Non-haem dioxygenase N-terminal domain), IPR027443 (Isopenicillin N synthase-like)	AT5G05600.1	Probable 2-oxoglutarate-dependent dioxygenase	2-oxoglutarate (2OG) and Fe(II)-dependent oxygenase	GO:0016491 (oxidoreductase activity)
QKVAHET	707	714	Niben101Scf04812g01015.1	sp|P29375|KDM5A_HUMAN *-*- Lysine-specific demethylase 5A IPR003347 (JmjC domain), IPR003349 (JmjN domain), IPR004198 (Zinc finger, C5HC2-type)	AT5G46910.1	Transcription factor jumonji (Jmj) family protein / zinc finger (C5HC2 type) family protein	Transcription factor jumonji (jmj) family protein	-
QKVAHET	675	682	Niben101Scf01822g04006.1	sp|P29375|KDM5A_HUMAN *-*- Lysine-specific demethylase 5A IPR003347 (JmjC domain), IPR003349 (JmjN domain), IPR004198 (Zinc finger, C5HC2-type)	AT5G46910.1	Transcription factor jumonji (Jmj) family protein / zinc finger (C5HC2 type) family protein	Transcription factor jumonji (jmj) family protein	-
ESVVHQA	25	32	Niben101Scf02172g04005.1	sp|P19532|TFE3_HUMAN --*- Transcription factor E3 IPR011598 (Myc-type, basic helix-loop-helix (bHLH) domain)	AT4G00050.1	Transcription factor UNE10	UNE10basic helix-loop-helix (bHLH) DNA-binding	GO:0046983 (protein dimerization activity)
ESVVHQA	62	69	Niben101Scf06009g00028.1	sp|Q05B92|TFE3_BOVIN --*- Transcription factor E3 IPR011598 (Myc-type, basic helix-loop-helix (bHLH) domain)	AT4G00050.1	Basic helix-loop-helix (BHLH) DNA-binding superfamily	UNE10basic helix-loop-helix (bHLH) DNA-binding	GO:0046983 (protein dimerization activity)
EVVFHEG	211	218	Niben101Scf08121g01011.1	sp|E7F6F9|KLHL3_DANRE *-*- Kelch-like protein 3 IPR001810 (F-box domain), IPR015916 (Galactose oxidase, beta-propeller)	AT1G80440.1	F-box/kelch-repeat protein At1g80440	Galactose oxidase/kelch repeat superfamily protein	GO:0045308 (protein binding)
EWVKHEG	48	55	Niben101Scf00526g00002.1	sp|A7FF20|GCSH_YERP3 **** Glycine cleavage system H protein IPR002930 (Glycine cleavage system H-protein)	AT1G32470.1	Glycine cleavage system H protein 3	Single hybrid motif superfamily proteinchr1:11739479-11740246	GO:0070015 (glycine cleavage complex)
EWVKHEG	48	55	Niben101Scf20506g01006.1	sp|Q21NX6|GCSH_SACD2 ***- Glycine cleavage system H protein IPR002930 (Glycine cleavage system H-protein)	AT2G35370.1	Glycine cleavage system H protein 1	GDCHglycine decarboxylase complex Hchr2:14891239-14892050	-
NAVFHQA	1065	1072	Niben101Scf05955g00001.1	sp|O60306|AQR_HUMAN ***- Intron-binding protein aquarius IPR026300 (CWF11 family), IPR027417 (P-loop containing nucleoside triphosphate hydrolase)	AT2G38770.1	P-loop containing nucleoside triphosphate hydrolases superfamily protein	EMB2765P-loop containing nucleoside triphosphate	GO:0006375 (mRNA splicing, via spliceosome)
NAVIHES	246	253	Niben101Scf19458g00004.1	sp|P85191|CP450_HELAN *-*- Cytochrome P450 IPR001128 (Cytochrome P450) sp|P85191|CP450_HELAN *-*- Cytochrome P450 IPR001128 (Cytochrome P450)	AT2G27690.1	Cytochrome P450 94C1	CYP94C1cytochrome P450, family 94, subfamily C,	GO:0005506 (iron ion binding)
NAVNHES	84	91	Niben101Scf13505g00003.1	AT5G08250.1 *-*- Cytochrome P450 superfamily protein LENGTH=488 IPR001128 (Cytochrome P450)	AT2G27690.1	Cytochrome P450 94C1	CYP94C1cytochrome P450, family 94, subfamily C,	GO:0005506 (iron ion binding)
NAVVHEG	95	102	Niben101Scf03287g01004.1	sp|Q6YW46|EF1G2_ORYSJ *-*- Elongation factor 1-gamma 2	AT5G55230.1	65-kDa microtubule-associated protein 1	ATMAP65-1, MAP65-1microtubule-associated proteins	-
NDVNHES	156	163	Niben101Scf06537g00009.1	ref|XP_007036529.1| *-*- Checkpoint serine/threonine-protein kinase BUB1, putative isoform 2 [Theobroma cacao] gb|EOY21030.1| Checkpoint serine/threonine-protein kinase BUB1, putative isoform 2 [Theobroma cacao]	AT1G73850.1	DNA ligase (DUF1666)	Protein of unknown function (DUF1666)chr1:27767375-27770386	-
NEVDHET	222	229	Niben101Scf01391g04001.1	AT4G13110.1 *-*- BSD domain-containing protein LENGTH=316 IPR005607 (BSD)	AT4G13110.1	BSD domain-containing protein	BSD domain-containing proteinchr4:7641507-7642457	-
NEVDHET	222	229	Niben101Scf02699g01012.1	AT1G03350.1 *-*- BSD domain-containing protein LENGTH=470 IPR005607 (BSD)	AT1G03350.1	BSD domain-containing protein	BSD domain-containing proteinchr1:822834-824246	-
NGVCHEG	108	115	Niben101Scf09040g00009.1	gb|ABF93459.1| ***- expressed protein [Oryza sativa Japonica Group] IPR018996 (Inner nuclear membrane protein MAN1)	AT5G46560.1	Man1-Src1p-carboxy-terminal domain protein	CONTAINS InterPro DOMAIN/s: Inner nuclear membrane	-
NGVCHEG	110	117	Niben101Scf10448g01016.1	gb|ABF93459.1| ***- expressed protein [Oryza sativa Japonica Group] IPR018996 (Inner nuclear membrane protein MAN1)	AT5G46560.1	Man1-Src1p-carboxy-terminal domain protein	CONTAINS InterPro DOMAIN/s: Inner nuclear membrane	-
NGVLHEG	1003	1010	Niben101Scf00863g02001.1	sp|B0RDY9|IF2_CLAMS *-*- Translation initiation factor IF-2 IPR000795 (Elongation factor, GTP-binding domain), IPR005225 (Small GTP-binding protein domain), IPR009000 (Translation protein, beta-barrel domain), IPR027417 (P-loop containing nucleoside triphosphate hydrolase)	AT1G76810.1	Eukaryotic translation initiation factor 2 (eIF-2) family protein	eukaryotic translation initiation factor 2 (eIF-2)	GO:0005525 (GTP binding),GO:0061745 (GTPase activity)
NGVLHEG	1034	1041	Niben101Scf00181g00004.1	sp|B0RDY9|IF2_CLAMS *-*- Translation initiation factor IF-2 IPR000795 (Elongation factor, GTP-binding domain), IPR005225 (Small GTP-binding protein domain), IPR009000 (Translation protein, beta-barrel domain), IPR027417 (P-loop containing nucleoside triphosphate hydrolase)	AT1G76810.1	Eukaryotic translation initiation factor 2 (eIF-2) family protein	eukaryotic translation initiation factor 2 (eIF-2)	GO:0005525 (GTP binding),GO:0061745 (GTPase activity)
NGVLHEG	549	556	Niben101Scf11444g00003.1	sp|P72689|IF2_SYNY3 *-*- Translation initiation factor IF-2 IPR000795 (Elongation factor, GTP-binding domain), IPR004161 (Translation elongation factor EFTu/EF1A, domain 2), IPR005225 (Small GTP-binding protein domain), IPR027417 (P-loop containing nucleoside triphosphate hydrolase)	AT1G76810.1	Eukaryotic translation initiation factor 2 (eIF-2) family protein	eukaryotic translation initiation factor 2 (eIF-2)	GO:0005525 (GTP binding),GO:0061745 (GTPase activity)
NHVHHQA	238	245	Niben101Scf18102g00002.1	sp|Q8LPR5|TCP4_ARATH *-*- Transcription factor TCP4 IPR005333 (Transcription factor, TCP)	AT3G15030.3	Transcription factor TCP4	TCP4TCP family transcription factor 4chr3:5062308-5063570	-
NIVKHES	457	464	Niben101Scf01249g04001.1	sp|Q9ULD8|KCNH3_HUMAN *-** Potassium voltage-gated channel subfamily H member 3 IPR003938 (Potassium channel, voltage-dependent, EAG/ELK/ERG), IPR020683 (Ankyrin repeat-containing domain)	AT3G02850.1	Potassium channel SKOR	SKORSTELAR K+ outward rectifierchr3:619701-623473	GO:0005249 (voltage-gated potassium channel activity),GO:0045308 (protein binding),GO:0005216 (ion channel activity)
NLVSHEG	412	419	Niben101Scf01876g01021.1	sp|Q9FXT9|PRS7_ORYSJ *-*- 26S protease regulatory subunit 7 IPR003959 (ATPase, AAA-type, core), IPR027417 (P-loop containing nucleoside triphosphate hydrolase)	AT1G03000.1	Peroxisome biogenesis protein 6	PEX6peroxin 6chr1:688057-692453 REVERSE LENGTH=941	GO:0005524 (ATP binding)
NLVSHEG	148	155	Niben101Scf15632g00022.1	sp|B0K5A3|FTSH1_THEPX *-** ATP-dependent zinc metalloprotease FtsH 1 IPR003959 (ATPase, AAA-type, core), IPR027417 (P-loop containing nucleoside triphosphate hydrolase)	AT1G03000.1	Peroxisome biogenesis protein 6	PEX6peroxin 6chr1:688057-692453 REVERSE LENGTH=941	GO:0005524 (ATP binding)
NRVCHQT	61	68	Niben101Scf00988g04026.1	sp|A2AJK6|CHD7_MOUSE *-*- Chromodomain-helicase-DNA-binding protein 7 IPR027417 (P-loop containing nucleoside triphosphate hydrolase)	AT1G08060.2	Helicase protein MOM1	MOM, MOM1ATP-dependent helicase family protein	-
QEVPHEG	184	191	Niben101Scf01577g01002.1	sp|Q9XZE5|PP2AA_DICDI ***- Serine/threonine-protein phosphatase 2A catalytic subunit A IPR029052 (Metallo-dependent phosphatase-like)	AT1G10430.1	Serine/threonine-protein phosphatase PP2A-2	PP2A-2protein phosphatase 2A-2chr1:3428705-3430437	GO:0016787 (hydrolase activity)
QEVPHEG	192	199	Niben101Scf04556g04014.1	sp|Q9XZE5|PP2AA_DICDI ***- Serine/threonine-protein phosphatase 2A catalytic subunit A IPR029052 (Metallo-dependent phosphatase-like)	AT2G42500.1	Serine/threonine-protein phosphatase PP2A-3 catalytic subunit	PP2A-3protein phosphatase 2A-3chr2:17698099-17701226	GO:0016787 (hydrolase activity)
QEVPHEG	37	44	Niben101Scf06807g02012.1	sp|Q9XZE5|PP2AA_DICDI ***- Serine/threonine-protein phosphatase 2A catalytic subunit A IPR029052 (Metallo-dependent phosphatase-like)	AT1G59830.1	Serine/threonine-protein phosphatase PP2A-1 catalytic subunit	PP2A-1protein phosphatase 2A-2chr1:22020708-22022293	GO:0016787 (hydrolase activity)
QEVPHEG	159	166	Niben101Scf00574g09010.1	sp|Q9XZE5|PP2AA_DICDI ***- Serine/threonine-protein phosphatase 2A catalytic subunit A IPR029052 (Metallo-dependent phosphatase-like)	AT1G10430.1	Serine/threonine-protein phosphatase PP2A-2 catalytic subunit	PP2A-2protein phosphatase 2A-2chr1:3428705-3430437	GO:0016787 (hydrolase activity)
QEVPHEG	190	197	Niben101Scf00571g05009.1	sp|Q9XZE5|PP2AA_DICDI ***- Serine/threonine-protein phosphatase 2A catalytic subunit A IPR029052 (Metallo-dependent phosphatase-like)	AT3G58500.1	Serine/threonine-protein phosphatase PP2A-4 catalytic subunit	PP2A-4protein phosphatase 2A-4chr3:21635503-21638911	GO:0016787 (hydrolase activity)
QEVPHEG	192	199	Niben101Scf09360g02006.1	sp|Q9XZE5|PP2AA_DICDI ***- Serine/threonine-protein phosphatase 2A catalytic subunit A IPR029052 (Metallo-dependent phosphatase-like)	AT2G42500.1	Serine/threonine-protein phosphatase PP2A-3 catalytic subunit	PP2A-3protein phosphatase 2A-3chr2:17698099-17701226	GO:0016787 (hydrolase activity)
QEVPHEG	181	188	Niben101Scf01917g00010.1	sp|Q9XZE5|PP2AA_DICDI ***- Serine/threonine-protein phosphatase 2A catalytic subunit A IPR029052 (Metallo-dependent phosphatase-like)	AT1G10430.1	Serine/threonine-protein phosphatase PP2A-2 catalytic subunit	PP2A-2protein phosphatase 2A-2chr1:3428705-3430437	GO:0016787 (hydrolase activity)
QEVPHEG	190	197	Niben101Scf10502g00009.1	sp|Q9XZE5|PP2AA_DICDI ***- Serine/threonine-protein phosphatase 2A catalytic subunit A IPR029052 (Metallo-dependent phosphatase-like)	AT3G58500.1	Serine/threonine-protein phosphatase PP2A-4 catalytic subunit	PP2A-4protein phosphatase 2A-4chr3:21635503-21638911	GO:0016787 (hydrolase activity)
QEVPHEG	184	191	Niben101Scf00543g02007.1	sp|Q9XZE5|PP2AA_DICDI ***- Serine/threonine-protein phosphatase 2A catalytic subunit A IPR029052 (Metallo-dependent phosphatase-like)	AT1G10430.1	Serine/threonine-protein phosphatase PP2A-2 catalytic subunit	PP2A-2protein phosphatase 2A-2chr1:3428705-3430437	GO:0016787 (hydrolase activity)
QEVPHEG	193	200	Niben101Scf07437g01001.1	sp|Q9XZE5|PP2AA_DICDI ***- Serine/threonine-protein phosphatase 2A catalytic subunit A IPR029052 (Metallo-dependent phosphatase-like)	NA	Serine/threonine-protein phosphatase PP2A-2 catalytic subunit	NA	GO:0016787 (hydrolase activity)
QEVPHEG	190	197	Niben101Scf04118g01006.1	sp|Q9XZE5|PP2AA_DICDI ***- Serine/threonine-protein phosphatase 2A catalytic subunit A IPR029052 (Metallo-dependent phosphatase-like)	AT3G58500.1	Serine/threonine-protein phosphatase PP2A-4 catalytic subunit	PP2A-4protein phosphatase 2A-4chr3:21635503-21638911	GO:0016787 (hydrolase activity)
QEVPHEG	153	160	Niben101Scf04205g00002.1	sp|A9JRC7|PP4CB_DANRE ***- Serine/threonine-protein phosphatase 4 catalytic subunit B IPR029052 (Metallo-dependent phosphatase-like)	AT5G55260.1	Serine/threonine-protein phosphatase PP-X isozyme 2	PPX2, PPX-2protein phosphatase X 2chr5:22416808-22418621	GO:0016787 (hydrolase activity)
QEVPHEG	138	145	Niben101Scf05080g01018.1	sp|Q9XTT8|PP4C2_CAEEL ***- Serine/threonine-protein phosphatase 4 catalytic subunit 2 IPR029052 (Metallo-dependent phosphatase-like)	AT5G55260.1	Serine/threonine-protein phosphatase PP-X isozyme 2	PPX2, PPX-2protein phosphatase X 2chr5:22416808-22418621	GO:0016787 (hydrolase activity)
EAVPHET	30	37	Niben101Scf02475g09005.1	sp|Q4G055|RBM40_RAT *-** RNA-binding protein 40 IPR012677 (Nucleotide-binding alpha-beta plait domain)	AT1G09230.1	Serine/threonine-protein kinase BRI1-like 1	RNA-binding (RRM/RBD/RNP motifs) family protein	GO:0000496 (nucleic acid binding)
ESVLHEG	986	993	Niben101Scf04010g01005.1	sp|Q9LHP4|RCH2_ARATH **** Receptor-like protein kinase 2 IPR001611 (Leucine-rich repeat), IPR003591 (Leucine-rich repeat, typical subtype), IPR011009 (Protein kinase-like domain), IPR013210 (Leucine-rich repeat-containing N-terminal, type 2), IPR013320 (Concanavalin A-like lectin/glucanase domain), IPR025875 (Leucine rich repeat 4)	AT1G55610.2	Serine/threonine-protein kinase BRI1-like 1	BRL1BRI1 likechr1:20779874-20783374 REVERSE	GO:0005524 (ATP binding),GO:0045308 (protein binding),GO:0050222 (protein kinase activity)
ESVLHEG	967	974	Niben101Scf05637g00007.1	sp|Q9LHP4|RCH2_ARATH **** Receptor-like protein kinase 2 IPR001611 (Leucine-rich repeat), IPR003591 (Leucine-rich repeat, typical subtype), IPR011009 (Protein kinase-like domain), IPR013210 (Leucine-rich repeat-containing N-terminal, type 2), IPR013320 (Concanavalin A-like lectin/glucanase domain)	AT1G55610.2	Serine/threonine-protein kinase BRI1-like 1	BRL1BRI1 likechr1:20779874-20783374 REVERSE	GO:0005524 (ATP binding),GO:0045308 (protein binding),GO:0050222 (protein kinase activity)
QIVNHEG	236	243	Niben101Scf00073g03006.1	sp|Q9C7R6|PUB17_ARATH ***- U-box domain-containing protein 17 IPR013083 (Zinc finger, RING/FYVE/PHD-type), IPR016024 (Armadillo-type fold)	AT1G29340.1	U-box domain-containing protein 17	PUB17, ATPUB17plant U-box 17chr1:10264412-10266601	GO:0045308 (protein binding),GO:0004841 (ubiquitin-protein transferase activity)
QIVNHEG	236	243	Niben101Scf05948g04002.1	sp|Q9C7R6|PUB17_ARATH ***- U-box domain-containing protein 17 IPR013083 (Zinc finger, RING/FYVE/PHD-type), IPR016024 (Armadillo-type fold)	AT1G29340.1	U-box domain-containing protein 17	PUB17, ATPUB17plant U-box 17chr1:10264412-10266601	GO:0045308 (protein binding),GO:0004841 (ubiquitin-protein transferase activity)
QKVQHET	15	22	Niben101Scf01607g04002.1	sp|Q9C7U5|E132_ARATH *-*- Glucan endo-1,3-beta-glucosidase 2 IPR012946 (X8 domain)	AT3G58100.1	Plasmodesmata Callose-Binding Protein 5	PDCB5plasmodesmata callose-binding protein 5	-
QKVVHQT	318	325	Niben101Scf02626g00011.1	sp|Q3E902|RS212_ARATH *-*- 40S ribosomal protein S21-2 IPR000620 (EamA domain), IPR001931 (Ribosomal protein S21e), IPR030184 (WAT1-related protein)	AT3G30340.1	WAT1-related protein At3g30340	nodulin MtN21 /EamA-like transporter family protein	GO:0003742 (structural constituent of ribosome),GO:0016020 (membrane)
QLVFHET	23	30	Niben101Scf23113g00023.1	AT5G05230.1 *-*- RING/U-box superfamily protein LENGTH=363 IPR013083 (Zinc finger, RING/FYVE/PHD-type)	AT5G05230.1	U-box domain-containing protein 62	RING/U-box superfamily proteinchr5:1551593-1553543	-
QLVQHEG	285	292	Niben101Scf06736g08010.1	sp|Q9Y222|DMTF1_HUMAN --** Cyclin-D-binding Myb-like transcription factor 1 IPR009057 (Homeodomain-like)	AT3G12720.1	AT3g12720/MBK21_8	ATY53, ATMYB67, MYB67myb domain protein 67chr3:4043407-4044522	-
QLVYHEG	258	265	Niben101Scf01090g05027.1	ref|WP_026430986.1| --** transcription termination factor Rho [Actinomyces georgiae] IPR011112 (Rho termination factor, N-terminal), IPR012340 (Nucleic acid-binding, OB-fold)	AT1G06190.1	Rho-N domain-containing protein 1, chloroplastic	Rho termination factorchr1:1892467-1894078 REVERSE	GO:0006353 (DNA-templated transcription, termination)
QMVFHQS	363	370	Niben101Scf00422g01003.1	sp|Q99K82|SMOX_MOUSE ***- Spermine oxidase IPR002937 (Amine oxidase)	AT4G29720.1	Probable polyamine oxidase 5	ATPAO5, PAO5polyamine oxidase 5chr4:14553456-14555057	GO:0016491 (oxidoreductase activity)
QMVFHQS	349	356	Niben101Scf02236g02003.1	sp|Q99K82|SMOX_MOUSE ***- Spermine oxidase IPR002937 (Amine oxidase)	AT4G29720.1	Probable polyamine oxidase 5	ATPAO5, PAO5polyamine oxidase 5chr4:14553456-14555057	GO:0016491 (oxidoreductase activity)
QMVFHQT	355	362	Niben101Scf03111g00003.1	sp|Q99K82|SMOX_MOUSE ***- Spermine oxidase IPR002937 (Amine oxidase)	AT4G29720.1	Probable polyamine oxidase 5	ATPAO5, PAO5polyamine oxidase 5chr4:14553456-14555057	GO:0016491 (oxidoreductase activity)
QMVFHQT	354	361	Niben101Scf02142g00002.1	sp|Q99K82|SMOX_MOUSE ***- Spermine oxidase IPR002937 (Amine oxidase)	AT4G29720.1	Probable polyamine oxidase 5	ATPAO5, PAO5polyamine oxidase 5chr4:14553456-14555057	GO:0016491 (oxidoreductase activity)
QMVKHEG	232	239	Niben101Scf04634g00004.1	AT5G64740.1 **** cellulose synthase 6 LENGTH=1084 IPR005150 (Cellulose synthase), IPR013083 (Zinc finger, RING/FYVE/PHD-type), IPR029044 (Nucleotide-diphospho-sugar transferases)	AT5G64740.1	Cellulose synthase A catalytic subunit 6 [UDP-forming]	CESA6, IXR2, E112, PRC1cellulose synthase 6chr5:25881555-25886333	GO:0016020 (membrane)
QMVKHEG	232	239	Niben101Scf04094g02006.1	AT5G64740.1 **** cellulose synthase 6 LENGTH=1084 IPR005150 (Cellulose synthase), IPR013083 (Zinc finger, RING/FYVE/PHD-type), IPR029044 (Nucleotide-diphospho-sugar transferases)	AT2G21770.1	Probable cellulose synthase A catalytic subunit 9 [UDP-forming]	CESA9, CESA09cellulose synthase A9chr2:9284837-9289495	GO:0016020 (membrane)
QVVKHQG	239	246	Niben101Scf04185g04011.1	AT5G64740.1 **** cellulose synthase 6 LENGTH=1084 IPR005150 (Cellulose synthase), IPR013083 (Zinc finger, RING/FYVE/PHD-type), IPR029044 (Nucleotide-diphospho-sugar transferases)	AT5G64740.1	Cellulose synthase A catalytic subunit 6 [UDP-forming]	CESA6, IXR2, E112, PRC1cellulose synthase 6chr5:25881555-25886333	GO:0016020 (membrane)
QVVKHQG	240	247	Niben101Scf06966g01011.1	AT5G64740.1 **** cellulose synthase 6 LENGTH=1084 IPR005150 (Cellulose synthase), IPR013083 (Zinc finger, RING/FYVE/PHD-type), IPR029044 (Nucleotide-diphospho-sugar transferases)	AT5G64740.1	Cellulose synthase A catalytic subunit 6 [UDP-forming]	CESA6, IXR2, E112, PRC1cellulose synthase 6chr5:25881555-25886333	GO:0016020 (membrane)
QNVSHEG	345	352	Niben101Scf02597g05001.1	AT1G21610.3 *-*- wound-responsive family protein LENGTH=685 IPR014840 (Hpc2-related domain), IPR026949 (Ubinuclein/Yemanuclein)	AT1G77310.1	Ubinuclein-2	BEST Arabidopsis thaliana protein match is: wound-responsive	-
QNVSHEG	149	156	Niben101Scf02452g06010.1	AT1G21610.3 *-*- wound-responsive family protein LENGTH=685 IPR014840 (Hpc2-related domain), IPR026949 (Ubinuclein/Yemanuclein)	AT1G21610.3	Wound-responsive family protein	wound-responsive family proteinchr1:7574104-7578643	-
QPVYHEG	258	265	Niben101Scf02243g06017.1	AT1G06190.1 **** Rho termination factor LENGTH=401 IPR011112 (Rho termination factor, N-terminal)	AT1G06190.1	Rho-N domain-containing protein 1, chloroplastic	Rho termination factorchr1:1892467-1894078 REVERSE	GO:0006353 (DNA-templated transcription, termination)
QQVNHET	722	729	Niben101Scf00611g08016.1	gb|KEH32482.1| ***- plant/F27B13-30 protein [Medicago truncatula] IPR019340 (Histone acetyltransferases subunit 3)	AT4G29790.1	AT4g29790/F27B13_30 SAGA complex subunit. Regulates gene expression by affecting histone H3 acetylation.	unknown protein; BEST Arabidopsis thaliana protein	-
QQVNHET	707	714	Niben101Scf10103g03016.1	gb|KEH37496.1| ***- plant/F27B13-30 protein [Medicago truncatula]	AT4G29790.1	AT4g29790/F27B13_30 SAGA complex subunit. Regulates gene expression by affecting histone H3 acetylation.	unknown protein; BEST Arabidopsis thaliana protein	-
QSVSHES	152	159	Niben101Scf04424g08001.1	sp|Q24JK4|XRCC1_ARATH ***- DNA-repair protein XRCC1 IPR001357 (BRCT domain)	AT1G80420.3	DNA-repair protein XRCC1	ATXRCC1BRCT domain-containing DNA repair protein	-
QSVVHQA	478	485	Niben101Scf02090g06012.1	AT1G34190.1 ***- NAC domain containing protein 17 LENGTH=557 IPR003441 (NAC domain)	AT1G34190.1	NAC domain-containing protein 17	anac017, NAC017NAC domain containing protein 17	GO:0043566 (DNA binding)
QVVGHQT	689	696	Niben101Scf03226g02007.1	sp|Q6P1E1|ZMIZ1_MOUSE *-** Zinc finger MIZ domain-containing protein 1 IPR004181 (Zinc finger, MIZ-type), IPR013083 (Zinc finger, RING/FYVE/PHD-type), IPR027229 (E3 SUMO protein ligase)	AT5G41580.1	E4 SUMO-protein ligase PIAL2	RING/U-box superfamily proteinchr5:16626563-16630659	GO:0008270 (zinc ion binding)
NSVIHES	307	314	Niben101Scf08415g01004.1	AT5G52290.1 ***- shortage in chiasmata 1 LENGTH=1594	AT5G52290.1	Protein Shortage In Chiasmata 1	SHOC1shortage in chiasmata 1chr5:21230353-21236554	-
EYVVHQS	277	284	Niben101Scf01413g05009.1	ref|XP_003593477.1| ***- Lysine ketoglutarate reductase trans-splicing-like protein [Medicago truncatula] IPR007877 (Protein of unknown function DUF707)	AT1G11170.1	At1g11170/T28P6_16 lysine ketoglutarate reductase trans-splicing-like protein (DUF707)	Protein of unknown function (DUF707)chr1:3741724-3744459	-
EYVVHQS	225	232	Niben101Scf00180g02006.1	ref|XP_003593477.1| ***- Lysine ketoglutarate reductase trans-splicing-like protein [Medicago truncatula] IPR007877 (Protein of unknown function DUF707)	AT1G11170.1	At1g11170/T28P6_16 lysine ketoglutarate reductase trans-splicing-like protein (DUF707)	Protein of unknown function (DUF707)chr1:3741724-3744459	-
EEVMHET	741	748	Niben101Scf05552g04006.1	emb|CDY00261.1| ***- BnaA06g21620D [Brassica napus] IPR025486 (Domain of unknown function DUF4378)	AT5G62170.1	LOW protein: M-phase inducer phosphatase-like protein	unknown protein; BEST Arabidopsis thaliana protein	-
EEVVHET	646	653	Niben101Scf02213g00001.1	emb|CDX86917.1| *-*- BnaC03g51870D [Brassica napus] IPR025486 (Domain of unknown function DUF4378)	AT5G62170.1	LOW protein: M-phase inducer phosphatase-like protein	unknown protein; BEST Arabidopsis thaliana protein	-
NKVVHEA	356	363	Niben101Scf05304g01012.1	AT1G21740.1 *-*- Protein of unknown function (DUF630 and DUF632) LENGTH=953 IPR006867 (Domain of unknown function DUF632), IPR006868 (Domain of unknown function DUF630)	AT1G21740.1	DUF630 family protein, putative (DUF630 and DUF632)	Protein of unknown function (DUF630 and DUF632)	-
QKVVHQS	268	275	Niben101Scf02246g03011.1	emb|CDY50332.1| ***- BnaA10g13650D [Brassica napus] IPR012862 (Protein of unknown function DUF1635)	AT5G22930.1	Enabled-like protein (DUF1635)	Protein of unknown function (DUF1635)chr5:7668229-7669315	-
QKVVHQS	270	277	Niben101Scf02809g00008.1	emb|CDY50332.1| ***- BnaA10g13650D [Brassica napus] IPR012862 (Protein of unknown function DUF1635)	AT5G22930.1	Enabled-like protein (DUF1635)	Protein of unknown function (DUF1635)chr5:7668229-7669315	-
QLVFHET	23	30	Niben101Scf07245g00011.1	Unknown protein	AT2G46570.1	Laccase-6 (low hit)	LAC6laccase 6chr2:19126872-19129069 FORWARD	-
ESVPHEA	247	254	Niben101Scf07528g01010.1	Unknown protein	AT2G34020.1	Calcium-binding EF-hand family protein	Calcium-binding EF-hand family proteinchr2:14371292-14373703	-

## Sheet: Prunus_persica Ncbi_v2
Match_sequence	Start	End	Identifier	Description	Best gene (based on TAIR blastp)	Description (based on TAIR blastp)	Acronym and GenBank accession number for proteins tested in vitro	Expression of corresponding P. domestica gene induced or repressed by PPV in translatome of phloem, non-phloem or total tissues (Collum et al 2020)	Description (based on A thaliana blastp)	GO (Interproscan identification)
EAVHHQT	45	52	ONI03015	Prunus_persica_NCBIv2:G6:23546517:23548572:1 gene:PRUPE_6G233600 transcript:ONI03015	AT2G36970.1	UDP-Glycosyltransferase superfamily proteinchr2:15529050-15530712			UDP-glycosyltransferase 86A1	GO:0008194 (UDP-glycosyltransferase activity)
EAVHHQT	45	52	ONI03016	Prunus_persica_NCBIv2:G6:23546507:23548572:1 gene:PRUPE_6G233600 transcript:ONI03016	AT2G36970.1	UDP-Glycosyltransferase superfamily proteinchr2:15529050-15530712			UDP-glycosyltransferase 86A1	GO:0008194 (UDP-glycosyltransferase activity)
EDVMHES	615	622	ONI33753	Prunus_persica_NCBIv2:G1:37662707:37668616:1 gene:PRUPE_1G444600 transcript:ONI33753	AT4G32850.10	nPAPnuclear poly(a) polymerasechr4:15850134-15854266			Isoform 3 of Nuclear poly(A) polymerase 4	GO:0044822 (RNA binding),GO:0004652 (polynucleotide adenylyltransferase activity),GO:0016779 (nucleotidyltransferase activity)
EIVRHES	505	512	ONH91377	Prunus_persica_NCBIv2:G8:14035476:14040638:-1 gene:PRUPE_8G110600 transcript:ONH91377	AT5G17680.1	disease resistance protein (TIR-NBS-LRR class),			Disease resistance protein (TIR-NBS-LRR class)	GO:0043531 (ADP binding),GO:0045308 (protein binding)
EIVRHES	288	295	ONH91378	Prunus_persica_NCBIv2:G8:14036242:14039337:-1 gene:PRUPE_8G110600 transcript:ONH91378	AT5G17680.1	disease resistance protein (TIR-NBS-LRR class),			Disease resistance protein (TIR-NBS-LRR class)	GO:0043531 (ADP binding)
EKVAHET	105	112	ONI26502	Prunus_persica_NCBIv2:G1:2054223:2057080:1 gene:PRUPE_1G029000 transcript:ONI26502	AT3G01680.1	CONTAINS InterPro DOMAIN/s: Mediator complex subunit		repressed, non-phloem tissues	Protein SIEVE ELEMENT OCCLUSION B	-
ELVIHQT	30	37	ONI35574	Prunus_persica_NCBIv2:G1:44438068:44439916:-1 gene:PRUPE_1G543800 transcript:ONI35574	AT3G07160.1	ATGSL10, gsl10, CALS9glucan synthase-like 10			Callose synthase 9 (low hit)	-
ELVWHET	87	94	ONI14539	Prunus_persica_NCBIv2:G4:25005275:25015353:-1 gene:PRUPE_4G286100 transcript:ONI14539	AT5G08500.1	Transmembrane CLPTM1 family proteinchr5:2748261-2751590			Cleft lip and palate associated transmembrane protein-like	-
EMVAHEG	4	11	ONI17535	Prunus_persica_NCBIv2:G3:18466024:18470956:-1 gene:PRUPE_3G165600 transcript:ONI17535	AT5G16940.2	carbon-sulfur lyaseschr5:5571797-5572204 REVERSE			Carbon-sulfur lyase	GO:0016846 (carbon-sulfur lyase activity)
EMVAHEG	4	11	ONI17534	Prunus_persica_NCBIv2:G3:18466042:18470956:-1 gene:PRUPE_3G165600 transcript:ONI17534	AT5G16940.2	carbon-sulfur lyaseschr5:5571797-5572204 REVERSE			Carbon-sulfur lyase	GO:0016846 (carbon-sulfur lyase activity)
EMVQHQA	494	501	ONI18397	Prunus_persica_NCBIv2:G3:21724278:21727151:1 gene:PRUPE_3G213300 transcript:ONI18397	AT4G15420.1	Ubiquitin fusion degradation UFD1 family protein			Ubiquitin fusion degradation UFD1 family protein	GO:0043432 (ubiquitin-dependent protein catabolic process)
ENVLHEA	584	591	ONH94101	Prunus_persica_NCBIv2:G8:22443417:22449126:1 gene:PRUPE_8G270500 transcript:ONH94101	AT4G02110.1	transcription coactivatorschr4:935191-940191			Transcription coactivator	-
ENVLHEA	710	717	ONH94100	Prunus_persica_NCBIv2:G8:22443417:22449126:1 gene:PRUPE_8G270500 transcript:ONH94100	AT4G02110.1	transcription coactivatorschr4:935191-940191			Transcription coactivator	-
EPVAHEG	301	308	ONI22071	Prunus_persica_NCBIv2:G2:16184850:16200289:1 gene:PRUPE_2G105000 transcript:ONI22071	AT5G25260.1	SPFH/Band 7/PHB domain-containing membrane-associated			Flotillin-like protein 2	-
EPVAHEG	301	308	ONI22070	Prunus_persica_NCBIv2:G2:16184850:16200289:1 gene:PRUPE_2G105000 transcript:ONI22070	AT5G25260.1	SPFH/Band 7/PHB domain-containing membrane-associated			Flotillin-like protein 2	-
EPVYHQS	257	264	ONI23705	Prunus_persica_NCBIv2:G2:23895351:23898373:-1 gene:PRUPE_2G202900 transcript:ONI23705	AT4G35580.1	NTL9NAC transcription factor-like 9chr4:16888581-16890744	PpP100 XM_007218406.2		Protein NTM1-like 9 NAC domain containing protein	GO:0043566 (DNA binding)
EQVGHEG	55	62	ONI03756	Prunus_persica_NCBIv2:G6:26210801:26211654:-1 gene:PRUPE_6G280200 transcript:ONI03756	AT3G51810.1	ATEM1, GEA1, AT3, EM1Stress induced proteinchr3:19214818-19215461			Late embryogenic abundant protein	-
ESVMHES	273	280	ONI23613	Prunus_persica_NCBIv2:G2:23596255:23600925:1 gene:PRUPE_2G198500 transcript:ONI23613	AT5G24470.1	APRR5, PRR5pseudo-response regulator 5chr5:8356204-8358873			Two-component response regulator-like APRR5	GO:0000160 (phosphorelay signal transduction system),GO:0045308 (protein binding)
ESVMHES	273	280	ONI23612	Prunus_persica_NCBIv2:G2:23596255:23600925:1 gene:PRUPE_2G198500 transcript:ONI23612	AT5G24470.1	APRR5, PRR5pseudo-response regulator 5chr5:8356204-8358873			Two-component response regulator-like APRR5	GO:0000160 (phosphorelay signal transduction system),GO:0045308 (protein binding)
ESVVHQA	55	62	ONI08773	Prunus_persica_NCBIv2:G5:16094878:16097586:-1 gene:PRUPE_5G200100 transcript:ONI08773	AT4G00050.1	UNE10basic helix-loop-helix (bHLH) DNA-binding			Transcription factor UNE10	GO:0046983 (protein dimerization activity)
ESVYHET	108	115	ONI24666	Prunus_persica_NCBIv2:G2:26699628:26701092:1 gene:PRUPE_2G253800 transcript:ONI24666	AT3G07670.1	Rubisco methyltransferase family proteinchr3:2451651-2454617			Rubisco methyltransferase family protein (low hit)	-
ETVSHQS	100	107	ONI12718	Prunus_persica_NCBIv2:G4:10679240:10680055:-1 gene:PRUPE_4G180100 transcript:ONI12718	AT1G28280.2	VQ motif-containing proteinchr1:9886297-9887395			VQ motif-containing protein	-
EVVEHEG	266	273	ONH91524	Prunus_persica_NCBIv2:G8:14737329:14738250:1 gene:PRUPE_8G120900 transcript:ONH91524	AT2G03550.1	alpha/beta-Hydrolases superfamily proteinchr2:1077080-1078018			Probable carboxylesterase 7	GO:0016787 (hydrolase activity)
EVVEHEG	268	275	ONH91525	Prunus_persica_NCBIv2:G8:14738912:14740247:1 gene:PRUPE_8G121000 transcript:ONH91525	AT1G19190.1	alpha/beta-Hydrolases superfamily proteinchr1:6623876-6624832			Probable carboxylesterase 1	GO:0016787 (hydrolase activity)
EWVKHEG	48	55	ONI06112	Prunus_persica_NCBIv2:G5:4538449:4539993:1 gene:PRUPE_5G041300 transcript:ONI06112	AT1G32470.1	Single hybrid motif superfamily proteinchr1:11739479-11740246			Glycine cleavage system H protein 3	GO:0070015 (glycine cleavage complex)
EWVLHES	109	116	ONI15813	Prunus_persica_NCBIv2:G3:4509593:4515892:1 gene:PRUPE_3G063100 transcript:ONI15813	AT3G11560.1	LETM1-like proteinchr3:3639553-3643450 FORWARD			LETM1-like protein	-
EWVLHES	108	115	ONI15814	Prunus_persica_NCBIv2:G3:4509593:4515892:1 gene:PRUPE_3G063100 transcript:ONI15814	AT3G11560.1	LETM1-like proteinchr3:3639553-3643450 FORWARD			LETM1-like protein	-
EYVAHES	33	40	ONI31782	Prunus_persica_NCBIv2:G1:31338685:31341828:1 gene:PRUPE_1G330500 transcript:ONI31782	AT1G70740.1	Protein kinase superfamily proteinchr1:26673847-26675687			Protein kinase superfamily protein	GO:0050222 (protein kinase activity)
EYVAHES	33	40	ONI31783	Prunus_persica_NCBIv2:G1:31338606:31341828:1 gene:PRUPE_1G330500 transcript:ONI31783	AT1G70740.1	Protein kinase superfamily proteinchr1:26673847-26675687			Protein kinase superfamily protein	GO:0050222 (protein kinase activity)
EYVAHES	126	133	ONI31780	Prunus_persica_NCBIv2:G1:31337612:31341828:1 gene:PRUPE_1G330500 transcript:ONI31780	AT1G70740.1	Protein kinase superfamily proteinchr1:26673847-26675687			Protein kinase superfamily protein	GO:0050222 (protein kinase activity)
EYVAHES	64	71	ONI31781	Prunus_persica_NCBIv2:G1:31338294:31341828:1 gene:PRUPE_1G330500 transcript:ONI31781	AT1G70740.1	Protein kinase superfamily proteinchr1:26673847-26675687			Protein kinase superfamily protein	GO:0050222 (protein kinase activity)
EYVVHQA	193	200	ONI34510	Prunus_persica_NCBIv2:G1:40415942:40419530:-1 gene:PRUPE_1G485200 transcript:ONI34510	AT2G25270.1	unknown protein; LOCATED IN: plasma membrane; EXPRESSED		repressed, phloem and non-phloem tissues	Plasma membrane fusion protein	-
NAVAHQA	73	80	ONI25279	Prunus_persica_NCBIv2:G2:28556305:28556574:-1 gene:PRUPE_2G292900 transcript:ONI25279	AT1G63245.1	CLE14CLAVATA3/ESR-RELATED 14chr1:23460529-23460771			CLAVATA3/ESR (CLE)-related protein 14	-
NDVLHES	523	530	ONI34940	Prunus_persica_NCBIv2:G1:41864904:41869253:-1 gene:PRUPE_1G507300 transcript:ONI34940	AT1G19720.1	Pentatricopeptide repeat (PPR-like) superfamily			Pentatricopeptide repeat-containing protein	GO:0045308 (protein binding)
NDVLHES	523	530	ONI34941	Prunus_persica_NCBIv2:G1:41864967:41869253:-1 gene:PRUPE_1G507300 transcript:ONI34941	AT1G19720.1	Pentatricopeptide repeat (PPR-like) superfamily			Pentatricopeptide repeat-containing protein	GO:0045308 (protein binding)
NDVLHES	523	530	ONI34942	Prunus_persica_NCBIv2:G1:41864952:41869253:-1 gene:PRUPE_1G507300 transcript:ONI34942	AT1G19720.1	Pentatricopeptide repeat (PPR-like) superfamily			Pentatricopeptide repeat-containing protein	GO:0045308 (protein binding)
NDVLHES	201	208	ONI13133	Prunus_persica_NCBIv2:G4:12756672:12757892:1 gene:PRUPE_4G204800 transcript:ONI13133	AT5G35550.1	TT2, ATMYB123, MYB123, ATTT2Duplicated homeodomain-like		repressed, phloem tissues	Transcription factor TT2 (transparent testa 2)	-
NDVLHES	171	178	ONI13134	Prunus_persica_NCBIv2:G4:12756819:12757720:1 gene:PRUPE_4G204800 transcript:ONI13134	AT5G35550.1	TT2, ATMYB123, MYB123, ATTT2Duplicated homeodomain-like		repressed, phloem tissues	Duplicated homeodomain-like superfamily protein	-
NGVLHEG	1037	1044	ONH89983	Prunus_persica_NCBIv2:G8:2528361:2536997:-1 gene:PRUPE_8G027900 transcript:ONH89983	AT1G76810.1	eukaryotic translation initiation factor 2 (eIF-2)			Eukaryotic translation initiation factor 2 (eIF-2) family protein	GO:0061745 (GTPase activity),GO:0005525 (GTP binding)
NGVLHEG	450	457	ONI21976	Prunus_persica_NCBIv2:G2:15508158:15514713:1 gene:PRUPE_2G099300 transcript:ONI21976	AT1G76810.1	eukaryotic translation initiation factor 2 (eIF-2)			Eukaryotic translation initiation factor 2 (eIF-2) family protein	GO:0061745 (GTPase activity),GO:0005525 (GTP binding)
NGVVHEG	168	175	ONI06443	Prunus_persica_NCBIv2:G5:6530398:6537446:1 gene:PRUPE_5G060700 transcript:ONI06443	AT4G16845.1	VRN2VEFS-Box of polycomb proteinchr4:9476708-9479725			Polycomb group protein Vernalization 2	-
NGVVHEG	186	193	ONI06441	Prunus_persica_NCBIv2:G5:6530345:6537446:1 gene:PRUPE_5G060700 transcript:ONI06441	AT4G16845.1	VRN2VEFS-Box of polycomb proteinchr4:9476708-9479725			Polycomb group protein Vernalization 2	-
NGVVHEG	186	193	ONI06442	Prunus_persica_NCBIv2:G5:6530422:6537446:1 gene:PRUPE_5G060700 transcript:ONI06442	AT4G16845.1	VRN2VEFS-Box of polycomb proteinchr4:9476708-9479725			Polycomb group protein Vernalization 2	-
NKVRHEA	209	216	ONH96871	Prunus_persica_NCBIv2:G7:16532377:16534352:-1 gene:PRUPE_7G156800 transcript:ONH96871	AT2G18260.1	SYP112, ATSYP112syntaxin of plants 112chr2:7942275-7943192			Syntaxin-112	GO:0016020 (membrane)
NLVLHES	4	11	ONI16918	Prunus_persica_NCBIv2:G3:13205138:13205404:-1 gene:PRUPE_3G129700 transcript:ONI16918	AT5G48030.1	GFA2gametophytic factor 2chr5:19466298-19469753		repressed, non-phloem tissues	Chaperone protein dnaJ GFA2	-
NNVDHQG	408	415	ONI02204	Prunus_persica_NCBIv2:G6:19038039:19039448:1 gene:PRUPE_6G183200 transcript:ONI02204	AT4G39720.1	VQ motif-containing proteinchr4:18429992-18430864	PpDDB XM_020566737.1		VQ motif-containing protein probable serine/threonine kinase DDB	-
NNVDHQG	408	415	ONI02203	Prunus_persica_NCBIv2:G6:19037459:19040864:1 gene:PRUPE_6G183200 transcript:ONI02203	AT4G39720.1	VQ motif-containing proteinchr4:18429992-18430864	PpDDB XM_020566737.1		VQ motif-containing protein probable serine/threonine kinase DDB	-
NPVAHQT	235	242	ONI06611	Prunus_persica_NCBIv2:G5:8412840:8415144:-1 gene:PRUPE_5G070000 transcript:ONI06611	AT5G54540.1	Uncharacterised conserved protein (UCP012943)			AT5g54540/MRB17_4 uncharacterized conserved protein	-
NPVNHEG	104	111	ONI03286	Prunus_persica_NCBIv2:G6:24469969:24475574:1 gene:PRUPE_6G249000 transcript:ONI03286	AT2G39490.1	F-box family proteinchr2:16487151-16488464 REVERSE			F-box protein At2g39490	GO:0045308 (protein binding)
NPVNHEG	104	111	ONI03289	Prunus_persica_NCBIv2:G6:24469944:24472545:1 gene:PRUPE_6G249000 transcript:ONI03289	AT2G39490.1	F-box family proteinchr2:16487151-16488464 REVERSE			F-box protein At2g39490	GO:0045308 (protein binding)
NPVNHEG	104	111	ONI03288	Prunus_persica_NCBIv2:G6:24469969:24475574:1 gene:PRUPE_6G249000 transcript:ONI03288	AT2G39490.1	F-box family proteinchr2:16487151-16488464 REVERSE			F-box protein At2g39490	GO:0045308 (protein binding)
NPVNHEG	104	111	ONI03287	Prunus_persica_NCBIv2:G6:24469805:24472545:1 gene:PRUPE_6G249000 transcript:ONI03287	AT2G39490.1	F-box family proteinchr2:16487151-16488464 REVERSE			F-box protein At2g39490	GO:0045308 (protein binding)
NSVAHET	962	969	ONH94500	Prunus_persica_NCBIv2:G7:2872955:2884413:-1 gene:PRUPE_7G019400 transcript:ONH94500	AT2G40840.1	DPE2disproportionating enzyme 2chr2:17045368-17050779			4-alpha-glucanotransferase DPE2	GO:0004134 (4-alpha-glucanotransferase activity),GO:0005529 (carbohydrate binding),GO:2001070 (starch binding)
NSVAHET	962	969	ONH94501	Prunus_persica_NCBIv2:G7:2873391:2883602:-1 gene:PRUPE_7G019400 transcript:ONH94501	AT2G40840.1	DPE2disproportionating enzyme 2chr2:17045368-17050779			4-alpha-glucanotransferase DPE2	GO:0004134 (4-alpha-glucanotransferase activity),GO:0005529 (carbohydrate binding),GO:2001070 (starch binding)
NSVAHET	962	969	ONH94499	Prunus_persica_NCBIv2:G7:2872411:2884507:-1 gene:PRUPE_7G019400 transcript:ONH94499	AT2G40840.1	DPE2disproportionating enzyme 2chr2:17045368-17050779			4-alpha-glucanotransferase DPE2	GO:0004134 (4-alpha-glucanotransferase activity),GO:0005529 (carbohydrate binding),GO:2001070 (starch binding)
NTVLHEA	119	126	ONI13115	Prunus_persica_NCBIv2:G4:12667455:12669794:-1 gene:PRUPE_4G203600 transcript:ONI13115	AT4G03500.1	Ankyrin repeat family proteinchr4:1553453-1556571			Ankyrin repeat family protein	GO:0045308 (protein binding)
NTVLHEA	119	126	ONI13116	Prunus_persica_NCBIv2:G4:12667686:12669756:-1 gene:PRUPE_4G203600 transcript:ONI13116	AT1G03670.1	ankyrin repeat family proteinchr1:914222-916222			Ankyrin repeat family protein	GO:0045308 (protein binding)
NTVLHEA	119	126	ONI13110	Prunus_persica_NCBIv2:G4:12632870:12635516:-1 gene:PRUPE_4G203100 transcript:ONI13110	AT1G03670.1	ankyrin repeat family proteinchr1:914222-916222			Ankyrin repeat family protein	GO:0045308 (protein binding)
NTVLHEA	119	126	ONI13108	Prunus_persica_NCBIv2:G4:12626451:12628791:-1 gene:PRUPE_4G202900 transcript:ONI13108	AT1G03670.1	ankyrin repeat family proteinchr1:914222-916222			Ankyrin repeat family protein	GO:0045308 (protein binding)
NTVLHEA	98	105	ONI13122	Prunus_persica_NCBIv2:G4:12717266:12718655:-1 gene:PRUPE_4G204100 transcript:ONI13122	AT1G03670.1	ankyrin repeat family proteinchr1:914222-916222			Ankyrin repeat family protein	GO:0045308 (protein binding)
NTVLHEA	110	117	ONI13119	Prunus_persica_NCBIv2:G4:12680921:12683028:-1 gene:PRUPE_4G203800 transcript:ONI13119	AT1G03670.1	ankyrin repeat family proteinchr1:914222-916222			Ankyrin repeat family protein	GO:0045308 (protein binding)
NTVLHEA	126	133	ONI13114	Prunus_persica_NCBIv2:G4:12655757:12658061:-1 gene:PRUPE_4G203500 transcript:ONI13114	NA	NA			Ankyrin repeat family protein	GO:0045308 (protein binding)
NYVMHQT	222	229	ONI25422	Prunus_persica_NCBIv2:G2:28966658:28971361:-1 gene:PRUPE_2G302300 transcript:ONI25422	AT1G79940.3	ATERDJ2ADnaJ / Sec63 Brl domains-containing protein			DnaJ protein ERDJ2A	-
QCVNHEG	563	570	ONI29902	Prunus_persica_NCBIv2:G1:23558426:23560752:1 gene:PRUPE_1G220900 transcript:ONI29902	AT5G13150.1	ATEXO70C1, EXO70C1exocyst subunit exo70 family			Exocyst subunit Exo70 family protein	GO:0000145 (exocyst)
QDVSHET	348	355	ONH92601	Prunus_persica_NCBIv2:G8:18249627:18261042:-1 gene:PRUPE_8G183500 transcript:ONH92601	AT5G58140.1	PHOT2, NPL1phototropin 2chr5:23524771-23529993			Phototropin-2	GO:0050222 (protein kinase activity),GO:0005524 (ATP binding)
QDVSHET	348	355	ONH92602	Prunus_persica_NCBIv2:G8:18250086:18261341:-1 gene:PRUPE_8G183500 transcript:ONH92602	AT5G58140.1	PHOT2, NPL1phototropin 2chr5:23524771-23529993			Phototropin-2	GO:0050222 (protein kinase activity),GO:0005524 (ATP binding)
QDVSHET	348	355	ONH92600	Prunus_persica_NCBIv2:G8:18249627:18260488:-1 gene:PRUPE_8G183500 transcript:ONH92600	AT5G58140.1	PHOT2, NPL1phototropin 2chr5:23524771-23529993			Phototropin-2	GO:0050222 (protein kinase activity),GO:0005524 (ATP binding)
QDVSHET	56	63	ONH92603	Prunus_persica_NCBIv2:G8:18250714:18258854:-1 gene:PRUPE_8G183500 transcript:ONH92603	AT5G58140.1	PHOT2, NPL1phototropin 2chr5:23524771-23529993			Phototropin-2	GO:0050222 (protein kinase activity),GO:0005524 (ATP binding)
QDVSHET	348	355	ONH92599	Prunus_persica_NCBIv2:G8:18249627:18260616:-1 gene:PRUPE_8G183500 transcript:ONH92599	AT5G58140.1	PHOT2, NPL1phototropin 2chr5:23524771-23529993			Phototropin-2	GO:0050222 (protein kinase activity),GO:0005524 (ATP binding)
QEVPHEG	184	191	ONI30624	Prunus_persica_NCBIv2:G1:27136629:27140131:-1 gene:PRUPE_1G263000 transcript:ONI30624	AT1G10430.1	PP2A-2protein phosphatase 2A-2chr1:3428705-3430437			Serine/threonine-protein phosphatase PP2A-2 catalytic subunit	GO:0016787 (hydrolase activity)
QEVPHEG	184	191	ONI08509	Prunus_persica_NCBIv2:G5:15235097:15238459:-1 gene:PRUPE_5G182500 transcript:ONI08509	AT1G10430.1	PP2A-2protein phosphatase 2A-2chr1:3428705-3430437			Serine/threonine-protein phosphatase PP2A-2 catalytic subunit	GO:0016787 (hydrolase activity)
QEVPHEG	189	196	ONH99039	Prunus_persica_NCBIv2:G6:574437:580815:-1 gene:PRUPE_6G006900 transcript:ONH99039	AT2G42500.1	PP2A-3protein phosphatase 2A-3chr2:17698099-17701226			Serine/threonine-protein phosphatase PP2A-3 catalytic subunit	GO:0016787 (hydrolase activity)
QEVPHEG	105	112	ONH95677	Prunus_persica_NCBIv2:G7:11995715:12000348:1 gene:PRUPE_7G084700 transcript:ONH95677	AT2G42500.2	PP2A-3protein phosphatase 2A-3chr2:17698099-17701226			Serine/threonine-protein phosphatase	GO:0016787 (hydrolase activity)
QEVPHEG	106	113	ONH95678	Prunus_persica_NCBIv2:G7:11996945:11999932:1 gene:PRUPE_7G084700 transcript:ONH95678	AT2G42500.2	PP2A-3protein phosphatase 2A-3chr2:17698099-17701226			Serine/threonine-protein phosphatase	GO:0016787 (hydrolase activity)
QEVPHEG	191	198	ONH95676	Prunus_persica_NCBIv2:G7:11993135:12000348:1 gene:PRUPE_7G084700 transcript:ONH95676	AT3G58500.1	PP2A-4protein phosphatase 2A-4chr3:21635503-21638911			Serine/threonine-protein phosphatase PP2A-4 catalytic subunit	GO:0016787 (hydrolase activity)
QEVPHEG	70	77	ONH95679	Prunus_persica_NCBIv2:G7:11997751:12000348:1 gene:PRUPE_7G084700 transcript:ONH95679	AT2G42500.2	PP2A-3protein phosphatase 2A-3chr2:17698099-17701226			Serine/threonine-protein phosphatase	GO:0016787 (hydrolase activity)
QEVVHQA	121	128	ONI06955	Prunus_persica_NCBIv2:G5:10215227:10220296:1 gene:PRUPE_5G091500 transcript:ONI06955	AT5G62090.2	SLK2SEUSS-like 2chr5:24935221-24938540 REVERSE	PpSLK2 XM_007208963.2		Probable transcriptional regulator SLK2	-
QEVVHQA	121	128	ONI06956	Prunus_persica_NCBIv2:G5:10215651:10220266:1 gene:PRUPE_5G091500 transcript:ONI06956	AT5G62090.2	SLK2SEUSS-like 2chr5:24935221-24938540 REVERSE			Probable transcriptional regulator SLK2	-
QEVVHQA	121	128	ONI06954	Prunus_persica_NCBIv2:G5:10215651:10220266:1 gene:PRUPE_5G091500 transcript:ONI06954	AT5G62090.2	SLK2SEUSS-like 2chr5:24935221-24938540 REVERSE			Probable transcriptional regulator SLK2	-
QGVKHET	292	299	ONI16219	Prunus_persica_NCBIv2:G3:6298814:6301105:1 gene:PRUPE_3G085500 transcript:ONI16219	AT1G80130.1	Tetratricopeptide repeat (TPR)-like superfamily			Tetratricopeptide repeat (TPR)-like superfamily protein	GO:0045308 (protein binding)
QLVIHEA	744	751	ONH91713	Prunus_persica_NCBIv2:G8:15453436:15457254:-1 gene:PRUPE_8G132300 transcript:ONH91713	AT3G07040.1	RPM1, RPS3NB-ARC domain-containing disease resistance			Disease resistance protein RPM1	GO:0043531 (ADP binding)
QPVDHET	97	104	ONH91671	Prunus_persica_NCBIv2:G8:15240821:15244527:1 gene:PRUPE_8G128900 transcript:ONH91671	AT3G49200.1	O-acyltransferase (WSD1-like) family protein		induced, phloem tissues	O-acyltransferase (WSD1-like) family protein	GO:0004144 (diacylglycerol O-acyltransferase activity)
QTVPHET	165	172	ONI07506	Prunus_persica_NCBIv2:G5:12254263:12256822:1 gene:PRUPE_5G124300 transcript:ONI07506	AT1G64520.1	RPN12aregulatory particle non-ATPase 12Achr1:23956459-23958120			26S proteasome non-ATPase regulatory subunit 8 homolog A	-
QTVPHET	165	172	ONI07507	Prunus_persica_NCBIv2:G5:12254202:12257107:1 gene:PRUPE_5G124300 transcript:ONI07507	AT1G64520.1	RPN12aregulatory particle non-ATPase 12Achr1:23956459-23958120			26S proteasome non-ATPase regulatory subunit 8 homolog A	-
QTVPHET	166	173	ONI07505	Prunus_persica_NCBIv2:G5:12254263:12256822:1 gene:PRUPE_5G124300 transcript:ONI07505	AT1G64520.1	RPN12aregulatory particle non-ATPase 12Achr1:23956459-23958120			26S proteasome non-ATPase regulatory subunit 8 homolog A	-
QVVKHQG	243	250	ONH90095	Prunus_persica_NCBIv2:G8:3222361:3229655:1 gene:PRUPE_8G035100 transcript:ONH90095	AT5G64740.1	CESA6, IXR2, E112, PRC1cellulose synthase 6chr5:25881555-25886333	PpCESA2 XM_007199627.2		Probable cellulose synthase A catalytic subunit 9 [UDP-forming]	GO:0016020 (membrane)
QVVKHEG	240	247	ONI01822	Prunus_persica_NCBIv2:G6:14985431:14994196:-1 gene:PRUPE_6G161300 transcript:ONI01822	AT5G64740.1	CESA6, IXR2, E112, PRC1cellulose synthase 6chr5:25881555-25886333			Cellulose synthase A catalytic subunit 6 [UDP-forming]	GO:0016020 (membrane)
QVVKHEG	240	247	ONI01821	Prunus_persica_NCBIv2:G6:14986562:14993510:-1 gene:PRUPE_6G161300 transcript:ONI01821	AT5G64740.1	CESA6, IXR2, E112, PRC1cellulose synthase 6chr5:25881555-25886333			Cellulose synthase A catalytic subunit 6 [UDP-forming]	GO:0016020 (membrane)
QYVAHQA	2514	2521	ONI34138	Prunus_persica_NCBIv2:G1:38749839:38773779:1 gene:PRUPE_1G464500 transcript:ONI34138	AT2G25730.2	unknown protein; LOCATED IN: cellular_component			Zinc finger FYVE domain protein	-
QYVAHQA	2100	2107	ONI34139	Prunus_persica_NCBIv2:G1:38749895:38773779:1 gene:PRUPE_1G464500 transcript:ONI34139	AT2G25730.2	unknown protein; LOCATED IN: cellular_component			Zinc finger FYVE domain protein	-

## Sheet: Functional categories
ID	Org.	Description	Best homolog in A. thaliana	E-value	located in nucleus	located in cytoplasm	located in cytosol	located in plasma membrane	located in Golgi apparatus	located in mitochondrion	located in chloroplast	located in plastid	located in membrane	Other location	enables protein binding	enables molecular function	enables protein serine phosphatase activity	enables protein threonine phosphatase activity	enables DNA-binding transcription factor activity	enables mRNA binding	enables glycosyltransferase activity	enables protein serine/threonine kinase activity	enables RNA binding	enables ATP binding	enables protein kinase activity	enables cellulose synthase activity	enables cellulose synthase (UDP-forming) activity	enables phosphoprotein phosphatase activity	enables protein serine kinase activity	enables protein threonine kinase activity	enables protein dimerization activity	enables kinase activity	enables protein serine/threonine phosphatase activity	enables GTPase activity	Other function	involved in biological_process	acts upstream of or within regulation of transcription, DNA-templated	acts upstream of or within protein dephosphorylation	involved in protein phosphorylation	acts upstream of or within plant-type primary cell wall biogenesis	involved in cellulose biosynthetic process	acts upstream of or within cortical microtubule organization	acts upstream of or within stem cell differentiation	acts upstream of or within root development	acts upstream of or within plant-type cell wall biogenesis	acts upstream of or within response to blue light	acts upstream of or within cellular protein localization	involved in positive regulation of fatty acid beta-oxidation	acts upstream of or within leaf development
TRANSCRIPTION REGULATION
ONI06955	P	SLK2SEUSS-like 2 (probable transcriptional regulator SLK2) (PpSLK2)	AT5G62090.2	1e-125	X	-	-	-	-	-	-	-	-	-	X	-	-	-	-	-	-	-	-	-	-	-	-	-	-	-	-	-	-	-	-	-	-	-	-	-	-	-	-	-	-	-	-	-	-
ONI06956	P	SLK2SEUSS-like 2 (probable transcriptional regulator SLK2)	AT5G62090.2	3e-95	X	-	-	-	-	-	-	-	-	-	X	-	-	-	-	-	-	-	-	-	-	-	-	-	-	-	-	-	-	-	-	-	-	-	-	-	-	-	-	-	-	-	-	-	-
ONI06954	P	SLK2SEUSS-like 2 (probable transcriptional regulator SLK2)	AT5G62090.2	1e-125	X	-	-	-	-	-	-	-	-	-	X	-	-	-	-	-	-	-	-	-	-	-	-	-	-	-	-	-	-	-	-	-	-	-	-	-	-	-	-	-	-	-	-	-	-
TR|F4I0M4|F4I0M4_ARATH	A	T-box transcription factor, putative (DUF863)	AT1G69360		-	-	-	-	-	-	-	-	-	X	-	X	-	-	-	-	-	-	-	-	-	-	-	-	-	-	-	-	-	-	-	X	-	-	-	-	-	-	-	-	-	-	-	-	-
Niben101Scf18102g00002.1	N	TCP4TCP family transcription factor 4	AT3G15030.3	0.035	X	-	-	-	-	-	-	-	-	-	X	-	-	-	X	-	-	-	-	-	-	-	-	-	-	-	-	-	-	-	-	-	X	-	-	-	-	-	-	-	-	-	-	-	X
SP|Q84LH8|PIF5_ARATH	A	Transcription factor PIF5	AT3G59060		X	-	-	-	-	-	-	-	-	-	X	-	-	-	X	-	-	-	-	-	-	-	-	-	-	-	X	-	-	-	-	-	-	-	-	-	-	-	-	-	-	-	-	-	-
SP|Q84LH8-3|PIF5_ARATH	A	Isoform 3 of Transcription factor PIF5	AT3G59060		X	-	-	-	-	-	-	-	-	-	X	-	-	-	X	-	-	-	-	-	-	-	-	-	-	-	X	-	-	-	-	-	-	-	-	-	-	-	-	-	-	-	-	-	-
ONI23705	P	NTL9NAC transcription factor-like 9 (PpP100)	AT4G35580.1	2e-42	X	-	-	X	-	-	-	-	-	-	X	-	-	-	X	-	-	-	-	-	-	-	-	-	-	-	-	-	-	-	-	-	X	-	-	-	-	-	-	-	-	-	-	-	-
TR|Q9FH00|Q9FH00_ARATH	A	Transcription activator-like protein	AT5G42290		X	-	-	-	-	-	-	-	-	-	-	X	-	-	-	-	-	-	-	-	-	-	-	-	-	-	-	-	-	-	-	X	-	-	-	-	-	-	-	-	-	-	-	-	-
Niben101Scf04812g01015.1	N	Transcription factor jumonji (jmj) family protein	AT5G46910.1	0	X	-	-	-	-	-	-	-	-	-	-	-	-	-	X	-	-	-	-	-	-	-	-	-	-	-	-	-	-	-	-	-	X	-	-	-	-	-	-	-	-	-	-	-	-
Niben101Scf01822g04006.1	N	Transcription factor jumonji (jmj) family protein	AT5G46910.1	0	X	-	-	-	-	-	-	-	-	-	-	-	-	-	X	-	-	-	-	-	-	-	-	-	-	-	-	-	-	-	-	-	X	-	-	-	-	-	-	-	-	-	-	-	-
SP|Q570R7|PIF7_ARATH	A	Transcription factor PIF7 (AtPIF7)	AT5G61270		X	-	-	-	-	-	-	-	-	-	X	-	-	-	X	-	-	-	-	-	-	-	-	-	-	-	X	-	-	-	-	-	X	-	-	-	-	-	-	-	-	-	-	-	-
SP|Q93WJ9|KAN1_ARATH	A	Transcription repressor KAN1 (AtKan1)	AT5G16560		X	-	-	-	-	-	-	-	-	-	X	-	-	-	X	-	-	-	-	-	-	-	-	-	-	-	-	-	-	-	-	-	X	-	-	-	-	-	-	-	-	-	-	-	-
TR|Q9ZU64|Q9ZU64_ARATH	A	C2H2-like zinc finger protein GA and ABA responsive transcription factor	AT2G18490		X	-	-	-	-	-	-	-	-	-	-	-	-	-	X	-	-	-	-	-	-	-	-	-	-	-	-	-	-	-	-	-	X	-	-	-	-	-	-	-	-	-	-	-	-
TR|Q1PF47|Q1PF47_ARATH	A	C2H2-like zinc finger protein GA and ABA responsive transcription factor	AT2G18490		X	-	-	-	-	-	-	-	-	-	-	-	-	-	X	-	-	-	-	-	-	-	-	-	-	-	-	-	-	-	-	-	X	-	-	-	-	-	-	-	-	-	-	-	-
SP|Q9FYK5|ESR2_ARATH	A	Ethylene-responsive transcription factor ESR2	AT1G24590		X	-	-	-	-	-	-	-	-	-	X	-	-	-	X	-	-	-	-	-	-	-	-	-	-	-	-	-	-	-	-	-	X	-	-	-	-	-	-	-	-	-	-	-	-
TR|A0A1P8B7W1|A0A1P8B7W1_ARATH	A	Growth-regulating factor 8	AT4G24150.1		X	-	-	-	-	-	-	-	-	-	-	-	-	-	-	-	-	-	-	X	-	-	-	-	-	-	-	-	-	-	-	-	X	-	-	-	-	-	-	-	-	-	-	-	X
TR|A0A1P8B7V6|A0A1P8B7V6_ARATH	A	Growth-regulating factor 8	AT4G24150.1		X	-	-	-	-	-	-	-	-	-	-	-	-	-	-	-	-	-	-	X	-	-	-	-	-	-	-	-	-	-	-	-	X	-	-	-	-	-	-	-	-	-	-	-	X
SP|Q9SU44|GRF8_ARATH	A	Growth-regulating factor 8	AT4G24150.1		X	-	-	-	-	-	-	-	-	-	-	-	-	-	-	-	-	-	-	X	-	-	-	-	-	-	-	-	-	-	-	-	X	-	-	-	-	-	-	-	-	-	-	-	X
ONI13133	P	TT2, ATMYB123, MYB123, ATTT2 Duplicated homeodomain-like	AT5G35550.1	3e-55	X	-	-	-	-	-	-	-	-	-	X	-	-	-	X	-	-	-	-	-	-	-	-	-	-	-	-	-	-	-	-	-	-	-	-	-	-	-	-	-	-	-	-	-	-
ONI13134	P	TT2, ATMYB123, MYB123, ATTT2 Duplicated homeodomain-like	AT5G35550.1	1e-39	X	-	-	-	-	-	-	-	-	-	X	-	-	-	X	-	-	-	-	-	-	-	-	-	-	-	-	-	-	-	-	-	-	-	-	-	-	-	-	-	-	-	-	-	-
Niben101Scf02090g06012.1	N	anac017, NAC017NAC domain containing protein 17	AT1G34190.1	1e-137	X	-	-	-	-	-	-	-	-	-	-	-	-	-	X	-	-	-	-	-	-	-	-	-	-	-	-	-	-	-	-	-	-	-	-	-	-	-	-	-	-	-	-	-	-
ONI06443	P	VRN2VEFS-Box of polycomb protein, putative transcription repressor	AT4G16845.1	2e-122	X	-	-	-	-	-	-	-	-	-	X	-	-	-	X	-	-	-	-	-	-	-	-	-	-	-	-	-	-	-	-	-	-	-	-	-	-	-	-	-	-	-	-	-	-
ONI06441	P	VRN2VEFS-Box of polycomb protein, putative transcription repressor	AT4G16845.1	1e-136	X	-	-	-	-	-	-	-	-	-	X	-	-	-	X	-	-	-	-	-	-	-	-	-	-	-	-	-	-	-	-	-	-	-	-	-	-	-	-	-	-	-	-	-	-
ONI06442	P	VRN2VEFS-Box of polycomb protein, putative transcription repressor	AT4G16845.1	1e-136	X	-	-	-	-	-	-	-	-	-	X	-	-	-	X	-	-	-	-	-	-	-	-	-	-	-	-	-	-	-	-	-	-	-	-	-	-	-	-	-	-	-	-	-	-
ONI08773	P	UNE10 basic helix-loop-helix (bHLH) DNA-binding, putative phytochrome-interacting transcription factor	AT4G00050.1	5e-37	X	-	-	-	-	-	-	-	-	-	X	-	-	-	X	-	-	-	-	-	-	-	-	-	-	-	X	-	-	-	-	-	X	-	-	-	-	-	-	-	-	X	-	-	-
Niben101Scf02172g04005.1	N	UNE10 basic helix-loop-helix (bHLH) DNA-binding, putative phytochrome-interacting transcription factor	AT4G00050.1	8e-31	X	-	-	-	-	-	-	-	-	-	X	-	-	-	X	-	-	-	-	-	-	-	-	-	-	-	X	-	-	-	-	-	X	-	-	-	-	-	-	-	-	X	-	-	-
Niben101Scf06009g00028.1	N	UNE10 basic helix-loop-helix (bHLH) DNA-binding, putative phytochrome-interacting transcription factor	AT4G00050.1	2e-05	X	-	-	-	-	-	-	-	-	-	X	-	-	-	X	-	-	-	-	-	-	-	-	-	-	-	X	-	-	-	-	-	X	-	-	-	-	-	-	-	-	X	-	-	-
Niben101Scf06736g08010.1	N	ATY53, ATMYB67, MYB67myb domain protein 67	AT3G12720.1	1e-79	-	-	-	-	-	-	-	-	-	X	-	-	-	-	X	-	-	-	-	-	-	-	-	-	-	-	-	-	-	-	-	-	X	-	-	-	-	-	-	-	-	-	-	-	-
SP|O80942|ZFP10_ARATH	A	Zinc finger protein 10	AT2G37740		X	-	-	-	-	-	-	-	-	-	-	-	-	-	X	-	-	-	-	-	-	-	-	-	-	-	-	-	-	-	-	-	X	-	-	-	-	-	-	-	-	-	-	-	-
Niben101Scf04653g01013.1	N	AP2/B3-like transcriptional factor family protein	AT5G66980.1	1.7	-	-	-	-	-	-	-	-	-	X	X	-	-	-	-	-	-	-	-	-	-	-	-	-	-	-	-	-	-	-	-	-	X	-	-	-	-	-	-	-	-	-	-	-	-
ONI23613	P	APRR5, PRR5 pseudo-response regulator 5, regulates circadian cycle	AT5G24470.1	0.039	X	-	-	-	-	-	-	-	-	-	X	-	-	-	-	-	-	-	-	-	-	-	-	-	-	-	-	-	-	-	-	-	X	-	-	-	-	-	-	-	-	-	-	-	-
ONI23612	P	APRR5, PRR5 pseudo-response regulator 5, regulates circadian cycle	AT5G24470.1	0.039	X	-	-	-	-	-	-	-	-	-	X	-	-	-	-	-	-	-	-	-	-	-	-	-	-	-	-	-	-	-	-	-	X	-	-	-	-	-	-	-	-	-	-	-	-
TR|C0SVN2|C0SVN2_ARATH	A	TRF-like 10 (Fragment)	AT5G03780		-	-	-	-	-	-	-	-	-	X	X	-	-	-	-	-	-	-	-	-	-	-	-	-	-	-	-	-	-	-	-	-	-	-	-	-	-	-	-	-	-	-	-	-	-
TR|O23309|O23309_ARATH	A	Agamous-like MADS-box protein	AT4G14530		X	-	-	-	-	-	-	-	-	-	-	X	-	-	-	-	-	-	-	-	-	-	-	-	-	-	-	-	-	-	-	X	-	-	-	-	-	-	-	-	-	-	-	-	-
EPIGENETIC REGULATION (HISTONE READERS, WRITERS AND EPIGENETIC SILENCING FACTORS)
SP|Q9FG29|EML2_ARATH	A	Protein EMSY-LIKE, Histone reader (AtEML2-s)	AT5G06780		X	-	-	-	-	-	-	-	-	-	X	-	-	-	-	-	-	-	-	-	-	-	-	-	-	-	-	-	-	-	-	-	-	-	-	-	-	-	-	-	-	-	-	-	-
SP|Q9FG29-2|EML2_ARATH	A	Isoform 2 of Protein EMSY-LIKE 2, Histone reader (AtEML2-l)	AT5G06780		X	-	-	-	-	-	-	-	-	-	X	-	-	-	-	-	-	-	-	-	-	-	-	-	-	-	-	-	-	-	-	-	-	-	-	-	-	-	-	-	-	-	-	-	-
TR|F4KE59|F4KE59_ARATH	A	RING/FYVE/PHD zinc finger superfamily protein, PHD protein which cooperates with AIPP2 and BAH domain protein AIPP3 to read H3K4 histone marks.	AT5G16680.2		X	-	-	-	-	-	-	-	-	-	X	-	-	-	-	-	-	-	-	-	-	-	-	-	-	-	-	-	-	-	-	-	-	-	-	-	-	-	-	-	-	-	-	-	-
Niben101Scf00988g04026.1	N	MOM, MOM1ATP-dependent helicase family protein, A thaliana homolog is a transcriptional silencer that is required for proper expression of PRR/NLR immune receptor genes, involved in chromatin silencing, epigenetic.	AT1G08060.2	2e-13	X	-	-	-	-	-	-	-	-	-	-	-	-	-	-	-	-	-	-	-	-	-	-	-	-	-	-	-	-	-	X	-	-	-	-	-	-	-	-	-	-	-	-	-	-
Niben101Scf01722g04010.1	N	Tudor/PWWP/MBT superfamily protein, involved in histone H3-K27 trimethylation	AT3G09670.2	2e-62	-	-	-	-	-	-	-	-	-	X	X	-	-	-	-	-	-	-	-	-	-	-	-	-	-	-	-	-	-	-	-	-	-	-	-	-	-	-	-	-	-	-	-	-	-
Niben101Scf02452g06010.1	N	Wound-responsive family protein, related to A thaliana ubinuclein 1, implicated in nucleosome organization and chromatin regulation.	AT1G21610.3	7e-43	X	-	-	-	-	-	-	-	-	-	X	-	-	-	-	-	-	-	-	-	-	-	-	-	-	-	-	-	-	-	-	-	-	-	-	-	-	-	-	-	-	-	-	-	-
Niben101Scf02597g05001.1	N	BEST Arabidopsis thaliana protein match is: Wound-responsive, related to A thaliana ubinuclein 2, implicated in nucleosome organization	AT1G77310.1	0.13	X	-	-	-	-	-	-	-	-	-	X	-	-	-	-	-	-	-	-	-	-	-	-	-	-	-	-	-	-	-	-	-	-	-	-	-	-	-	-	-	-	-	-	-	-
RNA PROCESSING
Niben101Scf01090g05027.1	N	Rho termination factor, interacts with endonuclease RNase E and supports its function in processing plastid ribonucleic acids.	AT1G06190.1	1e-51	-	-	-	-	-	-	X	-	-	-	X	-	-	-	-	X	-	-	-	-	-	-	-	-	-	-	-	-	-	-	-	-	-	-	-	-	-	-	-	-	-	-	-	-	-
Niben101Scf02243g06017.1	N	Rho termination factor, n interacts with endonuclease RNase E and supports its function in processing plastid ribonucleic acids.	AT1G06190.1	3e-60	-	-	-	-	-	-	X	-	-	-	X	-	-	-	-	X	-	-	-	-	-	-	-	-	-	-	-	-	-	-	-	-	-	-	-	-	-	-	-	-	-	-	-	-	-
ONI33753	P	nPAPnuclear poly(a) polymerase, involved in mRNA polyadenylation	AT4G32850.10	0	X	-	-	-	-	-	-	-	-	-	X	-	-	-	-	-	-	-	X	-	-	-	-	-	-	-	-	-	-	-	-	-	-	-	-	-	-	-	-	-	-	-	-	-	-
Niben101Scf05955g00001.1	N	EMB2765 P-loop containing nucleoside triphosphate hydrolases superfamily protein, helicase activity, part of the spliceasome	AT2G38770.1	0	-	-	-	-	X	-	-	-	-	-	-	-	-	-	-	X	-	-	X	-	-	-	-	-	-	-	-	-	-	-	-	-	-	-	-	-	-	-	-	-	-	-	-	-	-
TR|A0A1I9LN10|A0A1I9LN10_ARATH	A	Reverse transcriptase-like protein, located in mitochondrion, contain RNAse H activity	AT3G43837		-	-	-	-	-	X	-	-	-	-	-	-	-	-	-	-	-	-	-	-	-	-	-	-	-	-	-	-	-	-	X	-	-	-	-	-	-	-	-	-	-	-	-	-	-
DNA REPAIR AND RECOMBINATION
Niben101Scf08415g01004.1	N	SHOC1 shortage in chiasmata 1. Related to an A thaliana protein with similarity to XPF endonucleases involved in meiotic recombination intermediates resolution.	AT5G52290.1	0	-	-	-	-	-	-	-	-	-	X	X	-	-	-	-	-	-	-	-	-	-	-	-	-	-	-	-	-	-	-	-	-	-	-	-	-	-	-	-	-	-	-	-	-	-
Niben101Scf04424g08001.1	N	ATXRCC1BRCT domain-containing DNA repair protein	AT1G80420.3	3e-120	-	-	-	-	-	-	-	-	-	X	X	-	-	-	-	-	-	-	-	-	-	-	-	-	-	-	-	-	-	-	-	-	-	-	-	-	-	-	-	-	-	-	-	-	-
TRANSLATION REGULATION
ONH89983	P	eukaryotic translation initiation factor 2 (eIF-2)	AT1G76810.1	0	-	-	-	-	-	X	-	-	-	-	-	-	-	-	-	X	-	-	-	-	-	-	-	-	-	-	-	-	-	X	-	-	-	-	-	-	-	-	-	-	-	-	-	-	-
ONI21976	P	eukaryotic translation initiation factor 2 (eIF-2)	AT1G76810.1	0	-	-	-	-	-	X	-	-	-	-	-	-	-	-	-	X	-	-	-	-	-	-	-	-	-	-	-	-	-	X	-	-	-	-	-	-	-	-	-	-	-	-	-	-	-
Niben101Scf00863g02001.1	N	eukaryotic translation initiation factor 2 (eIF-2)	AT1G76810.1	0.099	-	-	-	-	-	X	-	-	-	-	-	-	-	-	-	X	-	-	-	-	-	-	-	-	-	-	-	-	-	X	-	-	-	-	-	-	-	-	-	-	-	-	-	-	-
Niben101Scf00181g00004.1	N	eukaryotic translation initiation factor 2 (eIF-2)	AT1G76810.1	0.23	-	-	-	-	-	X	-	-	-	-	-	-	-	-	-	X	-	-	-	-	-	-	-	-	-	-	-	-	-	X	-	-	-	-	-	-	-	-	-	-	-	-	-	-	-
Niben101Scf11444g00003.1	N	eukaryotic translation initiation factor 2 (eIF-2)	AT1G76810.1	0	-	-	-	-	-	X	-	-	-	-	-	-	-	-	-	X	-	-	-	-	-	-	-	-	-	-	-	-	-	X	-	-	-	-	-	-	-	-	-	-	-	-	-	-	-
TR|F4KI54|F4KI54_ARATH	A	Histidine-tRNA ligase	AT5G04090.4		X	-	-	-	-	-	-	-	-	-	-	-	-	-	-	-	-	-	-	-	-	-	-	-	-	-	-	-	-	-	X	X	-	-	-	-	-	-	-	-	-	-	-	-	-
TR|A0A1P8BDZ4|A0A1P8BDZ4_ARATH	A	Histidine-tRNA ligase	AT5G04090.4		X	-	-	-	-	-	-	-	-	-	-	-	-	-	-	-	-	-	-	-	-	-	-	-	-	-	-	-	-	-	X	X	-	-	-	-	-	-	-	-	-	-	-	-	-
TR|A0A178UIE7|A0A178UIE7_ARATH	A	Histidine-tRNA ligase	AT5G04090.4		X	-	-	-	-	-	-	-	-	-	-	-	-	-	-	-	-	-	-	-	-	-	-	-	-	-	-	-	-	-	X	X	-	-	-	-	-	-	-	-	-	-	-	-	-
TR|Q66GM7|Q66GM7_ARATH	A	Histidine-tRNA ligase	AT5G04090.4		X	-	-	-	-	-	-	-	-	-	-	-	-	-	-	-	-	-	-	-	-	-	-	-	-	-	-	-	-	-	X	X	-	-	-	-	-	-	-	-	-	-	-	-	-
Niben101Scf00082g08020.1	N	EMB269, ATOBGC, CPSAR1GTP1/OBG family protein. A thaliana homolog is a chloroplast-targeting GTPase essential for early embryogenesis. The protein is dually localized in the stroma and the inner envelope membrane and is involved in thylakoid membrane biogenesis and functions primarily in plastid ribosome biogenesis during chloroplast development.	AT5G18570.1	0	-	-	-	-	-	X	X	-	-	-	-	-	-	-	-	X	-	-	-	-	-	-	-	-	-	-	-	-	-	X	-	-	-	-	-	-	-	-	-	-	-	-	-	-	-
PROTEIN PHOSPHORYLATION/DEPHOSPHORYLATION
Niben101Scf04010g01005.1	N	BRL1BRI1 like (LRR receptor kinase)	AT1G55610.2	0	-	-	-	X	-	-	-	-	-	-	X	-	-	-	-	-	-	X	-	-	-	-	-	-	X	X	-	X	-	-	-	-	-	-	X	-	-	-	-	-	-	-	-	-	-
Niben101Scf05637g00007.1	N	BRL1BRI1 like (LRR receptor kinase)	AT1G55610.2	0	-	-	-	X	-	-	-	-	-	-	X	-	-	-	-	-	-	X	-	-	-	-	-	-	X	X	-	X	-	-	-	-	-	-	X	-	-	-	-	-	-	-	-	-	-
SP|O49196|APK2_ARATH	A	Adenylyl-sulfate kinase 2, chloroplastic	AT4G39940		-	-	-	-	-	-	X	X	-	-	-	-	-	-	-	-	-	-	-	-	-	-	-	-	-	-	-	-	-	-	X	-	-	-	-	-	-	-	-	-	-	-	-	-	-
TR|F4KHD5|F4KHD5_ARATH	A	A-kinase anchor-like protein	AT5G40450.1		X	-	X	-	-	-	X	-	-	-	-	X	-	-	-	-	-	-	-	-	-	-	-	-	-	-	-	-	-	-	-	-	-	-	-	-	-	-	-	-	-	-	-	-	-
Niben101Scf14009g02003.1	N	Unknown protein similar to A-kinase anchor-like protein	AT5G40450.1	2e-09	-	-	X	-	-	-	-	-	-	-	-	X	-	-	-	-	-	-	-	-	-	-	-	-	-	-	-	-	-	-	-	-	-	-	-	-	-	-	-	-	-	-	-	-	-
ONH92601	P	PHOT2, NPL1 phototropin 2	AT5G58140.1	0	X	X	-	X	X	-	-	X	X	-	X	-	-	-	-	-	-	X	-	-	X	-	-	-	X	X	-	X	-	-	-	-	-	-	X	-	-	-	-	-	-	X	-	-	-
ONH92602	P	PHOT2, NPL1 phototropin 2	AT5G58140.1	0	X	X	-	X	X	-	-	X	X	-	X	-	-	-	-	-	-	X	-	-	X	-	-	-	X	X	-	X	-	-	-	-	-	-	X	-	-	-	-	-	-	X	-	-	-
ONH92600	P	PHOT2, NPL1 phototropin 2	AT5G58140.1	0	X	X	-	X	X	-	-	X	X	-	X	-	-	-	-	-	-	X	-	-	X	-	-	-	X	X	-	X	-	-	-	-	-	-	X	-	-	-	-	-	-	X	-	-	-
ONH92603	P	PHOT2, NPL1 phototropin 2	AT5G58140.1	3e-28	X	X	-	X	X	-	-	X	X	-	X	-	-	-	-	-	-	X	-	-	X	-	-	-	X	X	-	X	-	-	-	-	-	-	X	-	-	-	-	-	-	X	-	-	-
ONH92599	P	PHOT2, NPL1 phototropin 2	AT5G58140.1	0	X	X	-	X	X	-	-	X	X	-	X	-	-	-	-	-	-	X	-	-	X	-	-	-	X	X	-	X	-	-	-	-	-	-	X	-	-	-	-	-	-	X	-	-	-
ONI02204	P	VQ motif-containing protein (probable serine-threonine kinase DDB) (PpDDB)	AT4G39720.1	2e-20	-	-	-	-	-	-	-	-	-	X	-	X	-	-	-	-	-	-	-	-	-	-	-	-	-	-	-	-	-	-	-	X	-	-	-	-	-	-	-	-	-	-	-	-	-
ONI02203	P	VQ motif-containing protein (probable serine-threonine kinase DDB)	AT4G39720.1	2e-20	-	-	-	-	-	-	-	-	-	X	-	X	-	-	-	-	-	-	-	-	-	-	-	-	-	-	-	-	-	-	-	X	-	-	-	-	-	-	-	-	-	-	-	-	-
TR|Q9CAG1|Q9CAG1_ARATH	A	Protein kinase superfamily protein	AT1G67580.2		X	-	-	-	-	-	-	-	-	-	X	-	-	-	-	-	-	-	-	X	-	-	-	-	-	-	-	-	-	-	-	-	-	-	X	-	-	-	-	-	-	-	-	-	-
ONI31782	P	Protein kinase superfamily protein	AT1G70740.1	1e-148	-	-	-	X	-	-	-	-	-	-	-	-	-	-	-	-	-	X	-	X	X	-	-	-	-	-	-	-	-	-	-	-	-	-	X	-	-	-	-	-	-	-	-	-	-
ONI31783	P	Protein kinase superfamily protein	AT1G70740.1	1e-148	-	-	-	X	-	-	-	-	-	-	-	-	-	-	-	-	-	X	-	X	X	-	-	-	-	-	-	-	-	-	-	-	-	-	X	-	-	-	-	-	-	-	-	-	-
ONI31780	P	Protein kinase superfamily protein	AT1G70740.1	0	-	-	-	X	-	-	-	-	-	-	-	-	-	-	-	-	-	X	-	X	X	-	-	-	-	-	-	-	-	-	-	-	-	-	X	-	-	-	-	-	-	-	-	-	-
ONI31781	P	Protein kinase superfamily protein	AT1G70740.1	7e-163	-	-	-	X	-	-	-	-	-	-	-	-	-	-	-	-	-	X	-	X	X	-	-	-	-	-	-	-	-	-	-	-	-	-	X	-	-	-	-	-	-	-	-	-	-
SP|Q07099|PP2A1_ARATH	A	Serine/threonine-protein phosphatase PP2A-1 catalytic subunit	AT1G59830		X	X	X	-	-	-	-	-	-	-	X	-	X	X	-	-	-	-	-	-	-	-	-	-	-	-	-	-	X	-	-	-	-	X	-	-	-	-	-	-	-	-	-	-	-
SP|Q07099-2|PP2A1_ARATH	A	Isoform 2 of Serine/threonine-protein phosphatase PP2A-1 catalytic subunit	AT1G59830		X	X	X	-	-	-	-	-	-	-	X	-	X	X	-	-	-	-	-	-	-	-	-	-	-	-	-	-	X	-	-	-	-	X	-	-	-	-	-	-	-	-	-	-	-
TR|F4IN36|F4IN36_ARATH	A	Serine/threonine-protein phosphatase PP2A-3 catalytic subunit	AT2G42500		X	X	X	-	-	-	-	-	-	-	X	-	X	X	-	-	-	-	-	-	-	-	-	X	-	-	-	-	-	-	-	-	-	-	-	-	-	-	X	X	-	-	-	-	-
SP|Q07100|PP2A3_ARATH	A	Serine/threonine-protein phosphatase PP2A-3 catalytic subunit	AT2G42500		X	X	X	-	-	-	-	-	-	-	X	-	X	X	-	-	-	-	-	-	-	-	-	X	-	-	-	-	-	-	-	-	-	-	-	-	-	-	X	X	-	-	-	-	-
SP|O04951|PP2A5_ARATH	A	Serine/threonine-protein phosphatase PP2A-5 catalytic subunit	AT1G69960		-	X	-	-	-	-	-	-	-	-	X	-	X	X	-	-	-	-	-	-	-	-	-	-	-	-	-	-	X	-	-	-	-	-	-	-	-	-	-	-	-	-	-	-	-
SP|P48578|PP2A4_ARATH	A	Serine/threonine-protein phosphatase PP2A-4 catalytic subunit	AT3G58500		X	X	-	-	-	-	-	-	-	-	X	-	X	X	-	-	-	-	-	-	-	-	-	-	-	-	-	-	-	-	-	-	-	X	-	-	-	-	-	-	-	-	-	-	-
SP|Q07098|PP2A2_ARATH	A	Serine/threonine-protein phosphatase PP2A-2 catalytic subunit	AT1G10430		X	X	X	X	-	-	-	-	-	-	X	-	X	X	-	-	-	-	-	-	-	-	-	-	-	-	-	-	-	-	-	-	-	X	-	-	-	-	-	-	-	-	X	X	-
Niben101Scf06807g02012.1	N	PP2A-1protein phosphatase 2A	AT1G59830.1	9e-66	X	-	X	-	-	-	-	-	-	-	X	-	X	X	-	-	-	-	-	-	-	-	-	-	-	-	-	-	X	-	-	-	-	X	-	-	-	-	-	-	-	-	-	-	-
ONH95676	P	PP2A-4protein phosphatase 2A	AT3G58500.1	0	X	X	-	-	-	-	-	-	-	-	X	-	X	X	-	-	-	-	-	-	-	-	-	-	-	-	-	-	-	-	-	-	-	X	-	-	-	-	-	-	-	-	-	-	-
Niben101Scf00571g05009.1	N	PP2A-4protein phosphatase 2A	AT3G58500.1	0	X	X	-	-	-	-	-	-	-	-	X	-	X	X	-	-	-	-	-	-	-	-	-	-	-	-	-	-	-	-	-	-	-	X	-	-	-	-	-	-	-	-	-	-	-
Niben101Scf10502g00009.1	N	PP2A-4protein phosphatase 2A	AT3G58500.1	0	X	X	-	-	-	-	-	-	-	-	X	-	X	X	-	-	-	-	-	-	-	-	-	-	-	-	-	-	-	-	-	-	-	X	-	-	-	-	-	-	-	-	-	-	-
Niben101Scf04118g01006.1	N	PP2A-4protein phosphatase 2A	AT3G58500.1	0	X	X	-	-	-	-	-	-	-	-	X	-	X	X	-	-	-	-	-	-	-	-	-	-	-	-	-	-	-	-	-	-	-	X	-	-	-	-	-	-	-	-	-	-	-
ONI30624	P	PP2A-2protein phosphatase 2A	AT1G10430.1	0	X	X	X	-	-	-	-	-	-	-	X	-	X	X	-	-	-	-	-	-	-	-	-	-	-	-	-	-	-	-	-	-	-	X	-	-	-	-	-	-	-	-	X	X	-
ONI08509	P	PP2A-2protein phosphatase 2A	AT1G10430.1	0	X	X	X	-	-	-	-	-	-	-	X	-	X	X	-	-	-	-	-	-	-	-	-	-	-	-	-	-	-	-	-	-	-	X	-	-	-	-	-	-	-	-	X	X	-
Niben101Scf01577g01002.1	N	PP2A-2protein phosphatase 2A	AT1G10430.1	0	X	X	X	-	-	-	-	-	-	-	X	-	X	X	-	-	-	-	-	-	-	-	-	-	-	-	-	-	-	-	-	-	-	X	-	-	-	-	-	-	-	-	X	X	-
Niben101Scf00574g09010.1	N	PP2A-2protein phosphatase 2A	AT1G10430.1	0	X	X	X	-	-	-	-	-	-	-	X	-	X	X	-	-	-	-	-	-	-	-	-	-	-	-	-	-	-	-	-	-	-	X	-	-	-	-	-	-	-	-	X	X	-
Niben101Scf01917g00010.1	N	PP2A-2protein phosphatase 2A	AT1G10430.1	0	X	X	X	-	-	-	-	-	-	-	X	-	X	X	-	-	-	-	-	-	-	-	-	-	-	-	-	-	-	-	-	-	-	X	-	-	-	-	-	-	-	-	X	X	-
Niben101Scf00543g02007.1	N	PP2A-2protein phosphatase 2A	AT1G10430.1	0	X	X	X	-	-	-	-	-	-	-	X	-	X	X	-	-	-	-	-	-	-	-	-	-	-	-	-	-	-	-	-	-	-	X	-	-	-	-	-	-	-	-	X	X	-
ONH99039	P	PP2A-3protein phosphatase 2A	AT2G42500.1	0	X	X	X	-	-	-	-	-	-	-	X	-	X	X	-	-	-	-	-	-	-	-	-	X	-	-	-	-	-	-	-	-	-	-	-	-	-	-	X	X	-	-	-	-	-
Niben101Scf04556g04014.1	N	PP2A-3protein phosphatase 2A	AT2G42500.1	0	X	X	X	-	-	-	-	-	-	-	X	-	X	X	-	-	-	-	-	-	-	-	-	X	-	-	-	-	-	-	-	-	-	-	-	-	-	-	X	X	-	-	-	-	-
Niben101Scf09360g02006.1	N	PP2A-3protein phosphatase 2A	AT2G42500.1	0	X	X	X	-	-	-	-	-	-	-	X	-	X	X	-	-	-	-	-	-	-	-	-	X	-	-	-	-	-	-	-	-	-	-	-	-	-	-	X	X	-	-	-	-	-
ONH95677	P	PP2A-3protein phosphatase 2A	AT2G42500.2	3e-171	X	X	X	-	-	-	-	-	-	-	X	-	X	X	-	-	-	-	-	-	-	-	-	X	-	-	-	-	-	-	-	-	-	-	-	-	-	-	X	X	-	-	-	-	-
ONH95678	P	PP2A-3protein phosphatase 2A	AT2G42500.2	2e-158	X	X	X	-	-	-	-	-	-	-	X	-	X	X	-	-	-	-	-	-	-	-	-	X	-	-	-	-	-	-	-	-	-	-	-	-	-	-	X	X	-	-	-	-	-
ONH95679	P	PP2A-3protein phosphatase 2A	AT2G42500.2	4e-129	X	X	X	-	-	-	-	-	-	-	X	-	X	X	-	-	-	-	-	-	-	-	-	X	-	-	-	-	-	-	-	-	-	-	-	-	-	-	X	X	-	-	-	-	-
Niben101Scf04205g00002.1	N	PPX2, PPX-2 protein phosphatase X 2	AT5G55260.1	0	X	-	X	-	-	-	-	-	-	-	-	-	X	X	-	-	-	-	-	-	-	-	-	-	-	-	-	-	X	-	-	-	-	X	-	-	-	-	-	-	-	-	-	-	-
Niben101Scf05080g01018.1	N	PPX2, PPX-2 protein phosphatase X 2	AT5G55260.1	0	X	-	X	-	-	-	-	-	-	-	-	-	X	X	-	-	-	-	-	-	-	-	-	-	-	-	-	-	X	-	-	-	-	X	-	-	-	-	-	-	-	-	-	-	-
PROTEIN FATE (UBIQUINATION, SUMOYLATION AND PROTEASOME COMPLEX)
SP|Q8H0T4|UPL2_ARATH	A	E3 ubiquitin-protein ligase UPL2	AT1G70320		X	X	X	-	-	X	-	-	-	-	-	-	-	-	-	-	-	-	-	-	-	-	-	-	-	-	-	-	-	-	X	-	-	-	-	-	-	-	-	-	-	-	-	-	-
Niben101Scf00073g03006.1	N	PUB17, ATPUB17 plant U-box 17, related to A thaliana protein with E3 ubiquitin ligase activity	AT1G29340.1	0	X	X	-	-	-	-	-	-	-	-	-	-	-	-	-	-	-	-	-	-	-	-	-	-	-	-	-	-	-	-	X	-	-	-	-	-	-	-	-	-	-	-	-	-	-
Niben101Scf05948g04002.1	N	PUB17, ATPUB17 plant U-box 17, related to A thaliana protein with E3 ubiquitin ligase activity	AT1G29340.1	0	X	X	-	-	-	-	-	-	-	-	-	-	-	-	-	-	-	-	-	-	-	-	-	-	-	-	-	-	-	-	X	-	-	-	-	-	-	-	-	-	-	-	-	-	-
TR|Q8W1E7|Q8W1E7_ARATH	A	Ubiquitin fusion degradation UFD1 family protein	AT4G15420		X	-	-	-	-	-	-	-	-	-	-	-	-	-	-	-	-	-	-	-	-	-	-	-	-	-	-	-	-	-	X	-	-	-	-	-	-	-	-	-	-	-	-	-	-
TR|A0A1P8B7F5|A0A1P8B7F5_ARATH	A	Ubiquitin fusion degradation UFD1 family protein	AT4G15420		X	-	-	-	-	-	-	-	-	-	-	-	-	-	-	-	-	-	-	-	-	-	-	-	-	-	-	-	-	-	X	-	-	-	-	-	-	-	-	-	-	-	-	-	-
ONI18397	P	Ubiquitin fusion degradation UFD1 family protein	AT4G15420.1	0	-	-	-	-	-	-	-	-	-	X	-	-	-	-	-	-	-	-	-	-	-	-	-	-	-	-	-	-	-	-	X	-	-	-	-	-	-	-	-	-	-	-	-	-	-
Niben101Scf13521g00007.1	N	ULP1BUB-like protease 1B, papain-like cysteine protease	AT4G00690.1	0.27	X	-	-	-	-	-	-	-	-	-	-	-	-	-	-	-	-	-	-	-	-	-	-	-	-	-	-	-	-	-	X	-	-	-	-	-	-	-	-	-	-	-	-	-	-
ONI07506	P	RPN12a regulatory particle non-ATPase 12A, part of the proteasome complex	AT1G64520.1	4e-154	X	-	X	-	-	-	-	-	-	-	X	-	-	-	-	-	-	-	-	-	-	-	-	-	-	-	-	-	-	-	-	-	-	-	-	-	-	-	-	-	-	-	-	-	X
ONI07507	P	RPN12a regulatory particle non-ATPase 12A, part of the proteasome complex	AT1G64520.1	8e-157	X	-	X	-	-	-	-	-	-	-	X	-	-	-	-	-	-	-	-	-	-	-	-	-	-	-	-	-	-	-	-	-	-	-	-	-	-	-	-	-	-	-	-	-	X
ONI07505	P	RPN12a regulatory particle non-ATPase 12A, part of the proteasome complex	AT1G64520.1	4e-155	X	-	X	-	-	-	-	-	-	-	X	-	-	-	-	-	-	-	-	-	-	-	-	-	-	-	-	-	-	-	-	-	-	-	-	-	-	-	-	-	-	-	-	-	X
Niben101Scf23113g00023.1	N	RING/U-box superfamily protein, involved in protein ubiquitination	AT5G05230.1	4e-75	-	-	-	-	-	-	-	-	-	X	-	-	-	-	-	-	-	-	-	-	-	-	-	-	-	-	-	-	-	-	X	-	-	-	-	-	-	-	-	-	-	-	-	-	-
Niben101Scf03226g02007.1	N	RING/U-box superfamily protein, involved in protein sumoylation	AT5G41580.1	0.016	-	-	-	-	-	-	-	-	-	X	-	-	-	-	-	-	-	-	-	-	-	-	-	-	-	-	-	-	-	-	X	-	-	-	-	-	-	-	-	-	-	-	-	-	-
Niben101Scf08121g01011.1	N	Galactose oxidase/kelch repeat superfamily protein	AT1G80440.1	5e-106	-	-	X	-	-	-	-	-	-	-	-	X	-	-	-	-	-	-	-	-	-	-	-	-	-	-	-	-	-	-	-	-	-	-	-	-	-	-	-	-	-	-	-	-	-
PROTEIN FOLDING (CHAPERONES)
ONI16918	P	GFA2 gametophytic factor 2	AT5G48030.1	0.0006	-	X	-	-	-	X	-	-	-	-	-	-	-	-	-	-	-	-	-	X	-	-	-	-	-	-	-	-	-	-	-	-	-	-	-	-	-	-	-	-	-	-	-	-	-
METABOLISM (ENZYMES)
SP|Q9C899|F6H2_ARATH	A	Feruloyl CoA ortho-hydroxylase 2	AT1G55290.1		-	X	-	-	-	-	-	-	-	-	-	-	-	-	-	-	-	-	-	-	-	-	-	-	-	-	-	-	-	-	X	-	-	-	-	-	-	-	-	-	-	-	-	-	-
Niben101Scf14922g00011.1	N	FKGP, AtFKGPL-fucokinase/GDP-L-fucose pyrophosphorylase	AT1G01220.1	0	-	-	-	-	-	-	-	-	-	X	-	-	-	-	-	-	-	-	-	-	-	-	-	-	-	-	-	-	-	-	X	-	-	-	-	-	-	-	-	-	-	-	-	-	-
Niben101Scf19458g00004.1	N	CYP94C1 cytochrome P450, family 94, subfamily C, A thaliana homolog has highest omega-hydroxylase activity with 9,10-epoxystearic acid, while also metabolized lauric acid (C12:0) and C18 unsaturated fatty acids. Gene expression is induced in response to wounding and jasmonic acid treatment.	AT2G27690.1	1e-159	-	-	-	-	-	-	-	-	-	X	-	-	-	-	-	-	-	-	-	-	-	-	-	-	-	-	-	-	-	-	X	-	-	-	-	-	-	-	-	-	-	-	-	-	-
Niben101Scf13505g00003.1	N	CYP94C1 cytochrome P450, family 94, subfamily C, A thaliana homolog has highest omega-hydroxylase activity with 9,10-epoxystearic acid, while also metabolized lauric acid (C12:0) and C18 unsaturated fatty acids. Gene expression is induced in response to wounding and jasmonic acid treatment.	AT2G27690.1	8e-09	-	-	-	-	-	-	-	-	-	X	-	-	-	-	-	-	-	-	-	-	-	-	-	-	-	-	-	-	-	-	X	-	-	-	-	-	-	-	-	-	-	-	-	-	-
TR|A0A1P8AMP7|A0A1P8AMP7_ARATH	A	Lysine ketoglutarate reductase trans-splicing protein (AtDUF707)	AT1G67850		-	-	-	-	-	-	X	-	-	-	-	-	-	-	-	-	X	-	-	-	-	-	-	-	-	-	-	-	-	-	-	X	-	-	-	-	-	-	-	-	-	-	-	-	-
TR|Q94F37|Q94F37_ARATH	A	lysine ketoglutarate reductase trans-splicing protein (DUF707) isoform	AT1G67850		-	-	-	-	-	-	X	-	-	-	-	-	-	-	-	-	X	-	-	-	-	-	-	-	-	-	-	-	-	-	-	X	-	-	-	-	-	-	-	-	-	-	-	-	-
Niben101Scf01413g05009.1	N	Protein of unknown function (DUF707)	AT1G11170.1	1e-139	-	-	-	-	-	-	-	-	-	X	-	-	-	-	-	-	X	-	-	-	-	-	-	-	-	-	-	-	-	-	-	X	-	-	-	-	-	-	-	-	-	-	-	-	-
Niben101Scf00180g02006.1	N	Protein of unknown function (DUF707)	AT1G11170.1	2e-142	-	-	-	-	-	-	-	-	-	X	-	-	-	-	-	-	X	-	-	-	-	-	-	-	-	-	-	-	-	-	-	X	-	-	-	-	-	-	-	-	-	-	-	-	-
Niben101Scf14344g00005.1	N	Pectin lyase-like superfamily protein	AT3G57790.1	0	-	-	-	-	-	-	-	-	-	X	-	-	-	-	-	-	-	-	-	-	-	-	-	-	-	-	-	-	-	-	X	-	-	-	-	-	-	-	-	-	-	-	-	-	-
Niben101Scf06023g03019.1	N	Pectin lyase-like superfamily protein	AT3G57790.1	9e-148	-	-	-	-	-	-	-	-	-	X	-	-	-	-	-	-	-	-	-	-	-	-	-	-	-	-	-	-	-	-	X	-	-	-	-	-	-	-	-	-	-	-	-	-	-
ONI17535	P	carbon-sulfur lyases	AT5G16940.2	2e-74	-	-	-	-	-	-	-	-	-	X	-	-	-	-	-	-	-	-	-	-	-	-	-	-	-	-	-	-	-	-	X	-	-	-	-	-	-	-	-	-	-	-	-	-	-
ONI17534	P	carbon-sulfur lyases	AT5G16940.2	2e-74	-	-	-	-	-	-	-	-	-	X	-	-	-	-	-	-	-	-	-	-	-	-	-	-	-	-	-	-	-	-	X	-	-	-	-	-	-	-	-	-	-	-	-	-	-
ONH91524	P	alpha/beta-Hydrolases superfamily protein	AT2G03550.1	6e-79	-	-	-	-	-	-	-	-	-	X	-	-	-	-	-	-	-	-	-	-	-	-	-	-	-	-	-	-	-	-	X	-	-	-	-	-	-	-	-	-	-	-	-	-	-
ONH91525	P	alpha/beta-Hydrolases superfamily protein	AT1G19190.1	7e-85	-	-	-	-	-	-	-	-	-	X	-	-	-	-	-	-	-	-	-	-	-	-	-	-	-	-	-	-	-	-	X	-	-	-	-	-	-	-	-	-	-	-	-	-	-
TR|Q9CAE6|Q9CAE6_ARATH	A	P-loop containing nucleoside triphosphate hydrolases superfamily protein	AT3G10420		-	-	-	-	-	-	X	-	-	-	-	-	-	-	-	-	-	-	-	-	-	-	-	-	-	-	-	-	-	-	X	-	-	-	-	-	-	-	-	-	-	-	-	-	-
TR|F4J3R7|F4J3R7_ARATH	A	P-loop containing nucleoside triphosphate hydrolases superfamily protein	AT3G10420		-	-	-	-	-	-	X	-	-	-	-	-	-	-	-	-	-	-	-	-	-	-	-	-	-	-	-	-	-	-	X	-	-	-	-	-	-	-	-	-	-	-	-	-	-
SP|Q9SGZ5|BXL7_ARATH	A	Probable beta-D-xylosidase 7	AT1G78060		-	-	-	-	-	X	X	-	-	-	-	-	-	-	-	-	-	-	-	-	-	-	-	-	-	-	-	-	-	-	X	-	-	-	-	-	-	-	-	-	-	-	-	-	-
ONH91671	P	O-acyltransferase (WSD1-like) family protein	AT3G49200.1	2e-81	-	-	-	X	-	-	-	-	-	-	-	-	-	-	-	-	-	-	-	-	-	-	-	-	-	-	-	-	-	-	X	-	-	-	-	-	-	-	-	-	-	-	-	-	-
ONI24666	P	Rubisco methyltransferase family protein	AT3G07670.1	2.3	-	-	-	-	-	-	X	-	-	-	-	-	-	-	-	-	-	-	-	-	-	-	-	-	-	-	-	-	-	-	X	-	-	-	-	-	-	-	-	-	-	-	-	-	-
ONI03015	P	UDP-Glycosyltransferase superfamily protein	AT2G36970.1	0	-	-	-	-	-	-	-	-	-	X	-	-	-	-	-	-	X	-	-	-	-	-	-	-	-	-	-	-	-	-	-	-	-	-	-	-	-	-	-	-	-	-	-	-	-
ONI03016	P	UDP-Glycosyltransferase superfamily protein	AT2G36970.1	0	-	-	-	-	-	-	-	-	-	X	-	-	-	-	-	-	X	-	-	-	-	-	-	-	-	-	-	-	-	-	-	-	-	-	-	-	-	-	-	-	-	-	-	-	-
SP|Q9S6Z7|CYSD1_ARATH	A	Bifunctional L-3-cyanoalanine synthase/cysteine synthase D1	AT3G04940		-	X	X	-	-	-	X	-	-	-	-	-	-	-	-	-	-	-	-	-	-	-	-	-	-	-	-	-	-	-	X	-	-	-	-	-	-	-	-	-	-	-	-	-	-
ONI35574	P	ATGSL10, gsl10, CALS9 glucan synthase-like 10	AT3G07160.1	3.7	-	-	X	X	-	-	-	-	-	-	-	-	-	-	-	-	-	-	-	-	-	-	-	-	-	-	-	-	-	-	X	-	-	-	-	-	-	-	-	-	-	-	-	-	-
SP|Q9LQL0|GCSH3_ARATH	A	Glycine cleavage system H protein 3, mitochondrial	AT1G32470.1		X	X	X	-	-	X	-	-	-	-	-	-	-	-	-	-	-	-	-	-	-	-	-	-	-	-	-	-	-	-	X	-	-	-	-	-	-	-	-	-	-	-	-	-	-
SP|P25855|GCSH1_ARATH	A	Glycine cleavage system H protein 1, mitochondrial	AT2G35370		X	X	X	-	-	X	-	-	-	-	-	-	-	-	-	-	-	-	-	-	-	-	-	-	-	-	-	-	-	-	X	-	-	-	-	-	-	-	-	-	-	-	-	-	-
Niben101Scf20506g01006.1	N	GDCH glycine decarboxylase complex	AT2G35370.1	2e-70	-	X	X	-	-	X	-	-	-	-	-	-	-	-	-	-	-	-	-	-	-	-	-	-	-	-	-	-	-	-	X	-	-	-	-	-	-	-	-	-	-	-	-	-	-
ONI06112	P	Single hybrid motif superfamily protein (putative glycine cleavage system H protein 3)	AT1G32470.1	2e-95	X	X	X	-	-	X	-	-	-	-	-	-	-	-	-	-	-	-	-	-	-	-	-	-	-	-	-	-	-	-	X	-	-	-	-	-	-	-	-	-	-	-	-	-	-
Niben101Scf00526g00002.1	N	Single hybrid motif superfamily protein (putative glycine cleavage system H protein 3)	AT1G32470.1	6e-92	X	X	X	-	-	X	-	-	-	-	-	-	-	-	-	-	-	-	-	-	-	-	-	-	-	-	-	-	-	-	X	-	-	-	-	-	-	-	-	-	-	-	-	-	-
Niben101Scf01687g01012.1	N	PANC, PTS, ATPTS homolog of bacterial PANC	AT5G48840.1	3e-157	-	-	X	-	-	-	-	-	-	-	-	-	-	-	-	-	-	-	-	-	-	-	-	-	-	-	-	-	-	-	X	-	-	-	-	-	-	-	-	-	-	-	-	-	-
Niben101Scf11705g00003.1	N	2-oxoglutarate (2OG) and Fe(II)-dependent oxygenase, regulation of jasmonic acid pathway	AT5G05600.1	9e-162	-	-	X	-	-	-	-	-	-	-	-	-	-	-	-	-	-	-	-	-	-	-	-	-	-	-	-	-	-	-	X	-	-	-	-	-	-	-	-	-	-	-	-	-	-
Niben101Scf00422g01003.1	N	ATPAO5, PAO5 polyamine oxidase 5	AT4G29720.1	0	-	X	-	-	-	-	-	-	-	-	-	-	-	-	-	-	-	-	-	-	-	-	-	-	-	-	-	-	-	-	X	-	-	-	-	-	-	-	-	-	-	-	-	-	-
Niben101Scf02236g02003.1	N	ATPAO5, PAO5 polyamine oxidase 5	AT4G29720.1	0	-	X	-	-	-	-	-	-	-	-	-	-	-	-	-	-	-	-	-	-	-	-	-	-	-	-	-	-	-	-	X	-	-	-	-	-	-	-	-	-	-	-	-	-	-
Niben101Scf03111g00003.1	N	ATPAO5, PAO5 polyamine oxidase 5	AT4G29720.1	0	-	X	-	-	-	-	-	-	-	-	-	-	-	-	-	-	-	-	-	-	-	-	-	-	-	-	-	-	-	-	X	-	-	-	-	-	-	-	-	-	-	-	-	-	-
Niben101Scf02142g00002.1	N	ATPAO5, PAO5 polyamine oxidase 5	AT4G29720.1	0	-	X	-	-	-	-	-	-	-	-	-	-	-	-	-	-	-	-	-	-	-	-	-	-	-	-	-	-	-	-	X	-	-	-	-	-	-	-	-	-	-	-	-	-	-
SP|Q9S7X6|ACL5_ARATH	A	Thermospermine synthase ACAULIS5	AT5G19530		X	X	-	-	-	-	-	-	-	-	-	-	-	-	-	-	-	-	-	-	-	-	-	-	-	-	-	-	-	-	X	-	-	-	-	-	-	-	-	-	-	-	-	-	-
SP|Q9S7X6-2|ACL5_ARATH	A	Isoform 2 of Thermospermine synthase ACAULIS5	AT5G19530		X	X	-	-	-	-	-	-	-	-	-	-	-	-	-	-	-	-	-	-	-	-	-	-	-	-	-	-	-	-	X	-	-	-	-	-	-	-	-	-	-	-	-	-	-
TR|F4I5A5|F4I5A5_ARATH	A	Polyketide cyclase/dehydrase and lipid transport superfamily protein	AT1G64130		-	-	-	-	-	-	-	-	-	X	-	X	-	-	-	-	-	-	-	-	-	-	-	-	-	-	-	-	-	-	-	X	-	-	-	-	-	-	-	-	-	-	-	-	-
TR|Q9SUR0|Q9SUR0_ARATH	A	Polyketide cyclase/dehydrase and lipid transport superfamily protein	AT4G23670.1		-	-	X	-	-	-	-	-	-	-	-	-	-	-	-	-	-	-	-	-	-	-	-	-	-	-	-	-	-	-	X	-	-	-	-	-	-	-	-	-	-	-	-	-	-
TR|A8MQS3|A8MQS3_ARATH	A	Sec14p-like phosphatidylinositol transfer family protein	AT4G36640		X	X	-	-	-	-	-	-	-	-	-	-	-	-	-	-	-	-	-	-	-	-	-	-	-	-	-	-	-	-	X	-	-	-	-	-	-	-	-	-	-	-	-	-	-
TR|O23217|O23217_ARATH	A	Sec14p-like phosphatidylinositol transfer family protein	AT4G36640		X	X	-	-	-	-	-	-	-	-	-	-	-	-	-	-	-	-	-	-	-	-	-	-	-	-	-	-	-	-	X	-	-	-	-	-	-	-	-	-	-	-	-	-	-
SP|Q93ZB2|KO1_ARATH	A	Ent-kaurene oxidase, chloroplastic	AT5G25900		-	-	-	-	-	-	X	-	-	-	-	-	-	-	-	-	-	-	-	-	-	-	-	-	-	-	-	-	-	-	X	-	-	-	-	-	-	-	-	-	-	-	-	-	-
Niben101Scf07245g00011.1	N	LAC6 laccase 6	AT2G46570.1	0.93	-	-	-	-	-	-	-	-	-	X	-	-	-	-	-	-	-	-	-	-	-	-	-	-	-	-	-	-	-	-	X	-	-	-	-	-	-	-	-	-	-	-	-	-	-
Niben101Scf04094g02006.1	N	CESA9, CESA09 cellulose synthase A9	AT2G21770.1	0	-	-	-	X	-	-	-	-	-	-	-	-	-	-	-	-	X	-	-	-	-	X	X	-	-	-	-	-	-	-	-	-	-	-	-	X	X	-	-	-	X	-	-	-	-
SP|Q94JQ6|CESA6_ARATH	A	Cellulose synthase A catalytic subunit 6 [UDP-forming]	AT5G64740		-	-	-	X	X	-	-	-	-	-	X	-	-	-	-	-	X	-	-	-	-	X	X	-	-	-	-	-	-	-	-	-	-	-	-	X	X	X	-	-	X	-	-	-	-
ONH90095	P	CESA6, IXR2, E112, PRC1 Cellulose synthase (PpCESA2)	AT5G64740.1	0	-	-	-	X	X	-	-	-	-	-	X	-	-	-	-	-	X	-	-	-	-	X	X	-	-	-	-	-	-	-	-	-	-	-	-	X	X	X	-	-	X	-	-	-	-
ONI01822	P	CESA6, IXR2, E112, PRC1 Cellulose synthase	AT5G64740.1	0	-	-	-	X	X	-	-	-	-	-	X	-	-	-	-	-	X	-	-	-	-	X	X	-	-	-	-	-	-	-	-	-	-	-	-	X	X	X	-	-	X	-	-	-	-
ONI01821	P	CESA6, IXR2, E112, PRC1 Cellulose synthase	AT5G64740.1	0	-	-	-	X	X	-	-	-	-	-	X	-	-	-	-	-	X	-	-	-	-	X	X	-	-	-	-	-	-	-	-	-	-	-	-	X	X	X	-	-	X	-	-	-	-
Niben101Scf04634g00004.1	N	CESA6, IXR2, E112, PRC1 Cellulose synthase	AT5G64740.1	0	-	-	-	X	X	-	-	-	-	-	X	-	-	-	-	-	X	-	-	-	-	X	X	-	-	-	-	-	-	-	-	-	-	-	-	X	X	X	-	-	X	-	-	-	-
Niben101Scf04185g04011.1	N	CESA6, IXR2, E112, PRC1 Cellulose synthase	AT5G64740.1	0	-	-	-	X	X	-	-	-	-	-	X	-	-	-	-	-	X	-	-	-	-	X	X	-	-	-	-	-	-	-	-	-	-	-	-	X	X	X	-	-	X	-	-	-	-
Niben101Scf06966g01011.1	N	CESA6, IXR2, E112, PRC1 Cellulose synthase	AT5G64740.1	0	-	-	-	X	X	-	-	-	-	-	X	-	-	-	-	-	X	-	-	-	-	X	X	-	-	-	-	-	-	-	-	-	-	-	-	X	X	X	-	-	X	-	-	-	-
SP|F4IIM1|CSI1_ARATH	A	Cellulose Synthase Interactive 1	AT2G22125		X	X	X	X	X	-	-	-	-	-	X	-	-	-	-	-	-	-	-	-	-	-	-	-	-	-	-	-	-	-	-	-	-	-	-	X	X	X	-	-	-	-	-	-	-
ONH94500	P	DPE2disproportionating enzyme 2	AT2G40840.1	0	-	-	X	-	-	-	-	-	-	-	-	-	-	-	-	-	-	-	-	-	-	-	-	-	-	-	-	-	-	-	X	-	-	-	-	-	-	-	-	-	-	-	-	-	-
ONH94501	P	DPE2disproportionating enzyme 2	AT2G40840.1	0	-	-	X	-	-	-	-	-	-	-	-	-	-	-	-	-	-	-	-	-	-	-	-	-	-	-	-	-	-	-	X	-	-	-	-	-	-	-	-	-	-	-	-	-	-
ONH94499	P	DPE2disproportionating enzyme 2	AT2G40840.1	0	-	-	X	-	-	-	-	-	-	-	-	-	-	-	-	-	-	-	-	-	-	-	-	-	-	-	-	-	-	-	X	-	-	-	-	-	-	-	-	-	-	-	-	-	-
TRAFFICKING, TRANSPORT AND SIGNALING
TR|O49310|O49310_ARATH	A	MDP40, Microtubule destabilizing protein 40 T26J12.16 protein	AT1G23060.4		X	-	-	-	-	-	-	-	-	-	-	X	-	-	-	-	-	-	-	-	-	-	-	-	-	-	-	-	-	-	-	X	-	-	-	-	-	-	-	-	-	-	-	-	-
TR|Q93ZG1|Q93ZG1_ARATH	A	MDP40, Microtubule destabilizing protein 40 T26J12_16	AT1G23060.4		X	-	-	-	-	-	-	-	-	-	-	X	-	-	-	-	-	-	-	-	-	-	-	-	-	-	-	-	-	-	-	X	-	-	-	-	-	-	-	-	-	-	-	-	-
SP|F4I8B9|Y1501_ARATH	A	Putative WEB family protein, chloroplastic (microtubule associated protein)	AT1G65010		X	-	-	-	-	-	-	-	-	-	-	-	-	-	-	-	-	-	-	-	-	-	-	-	-	-	-	-	-	-	X	-	-	-	-	-	-	-	-	-	-	-	-	-	-
Niben101Scf03287g01004.1	N	ATMAP65-1, MAP65-1 microtubule-associated proteins	AT5G55230.1	6e-10	X	X	-	-	-	-	-	X	-	-	X	-	-	-	-	-	-	-	-	-	-	-	-	-	-	-	X	-	-	-	-	-	-	-	-	-	-	X	-	-	-	-	-	-	-
Niben101Scf01876g01021.1	N	PEX6 peroxin 6, apparent ATPase, may promote peroxisomal matrix protein import	AT1G03000.1	0	-	-	X	-	-	-	-	-	-	-	X	-	-	-	-	-	-	-	-	-	-	-	-	-	-	-	-	-	-	-	-	-	-	-	-	-	-	-	-	-	-	-	-	-	-
Niben101Scf15632g00022.1	N	PEX6 peroxin 6, apparent ATPase, may promote peroxisomal matrix protein import	AT1G03000.1	0	-	-	X	-	-	-	-	-	-	-	X	-	-	-	-	-	-	-	-	-	-	-	-	-	-	-	-	-	-	-	-	-	-	-	-	-	-	-	-	-	-	-	-	-	-
TR|Q0WQ40|Q0WQ40_ARATH	A	Transducin/WD40 repeat-like superfamily protein, involved in regulation of exocytosis	AT4G35560.2		X	X	-	X	-	-	-	-	-	-	-	-	-	-	-	-	-	-	-	-	-	-	-	-	-	-	-	-	-	-	X	-	-	-	-	-	-	-	-	-	-	-	-	-	-
TR|F4JN30|F4JN30_ARATH	A	Transducin/WD40 repeat-like superfamily protein, involved in regulation of exocytosis	AT4G35560.2		X	X	-	X	-	-	-	-	-	-	-	-	-	-	-	-	-	-	-	-	-	-	-	-	-	-	-	-	-	-	X	-	-	-	-	-	-	-	-	-	-	-	-	-	-
TR|F4JHM9|F4JHM9_ARATH	A	Transducin family protein / WD-40 repeat family protein, involved in vesicle-mediated transport	AT4G00800		-	-	-	-	-	-	-	-	-	X	-	-	-	-	-	-	-	-	-	-	-	-	-	-	-	-	-	-	-	-	X	-	-	-	-	-	-	-	-	-	-	-	-	-	-
TR|A0A1P8B773|A0A1P8B773_ARATH	A	Transducin family protein / WD-40 repeat family protein, involved in vesicle-mediated transport	AT4G00800		-	-	-	-	-	-	-	-	-	X	-	-	-	-	-	-	-	-	-	-	-	-	-	-	-	-	-	-	-	-	X	-	-	-	-	-	-	-	-	-	-	-	-	-	-
ONI29902	P	ATEXO70C1, EXO70C1exocyst subunit exo70 family	AT5G13150.1	0	X	-	-	-	-	-	-	-	-	-	X	-	-	-	-	-	-	-	-	-	-	-	-	-	-	-	-	-	-	-	-	-	-	-	-	-	-	-	-	-	-	-	-	-	-
TR|F4KDI1|F4KDI1_ARATH	A	SNARE-like superfamily protein	AT5G58060		-	X	-	-	X	-	-	X	-	-	-	-	-	-	-	-	-	-	-	-	-	-	-	-	-	-	-	-	-	-	X	-	-	-	-	-	-	-	-	-	-	-	-	-	-
ONH96871	P	SYP112, ATSYP112 syntaxin of plants 112, involved in intracellular transport and membrane fusion, part of the SNARE complex	AT2G18260.1	8e-134	-	-	-	X	-	-	-	-	-	-	-	-	-	-	-	-	-	-	-	-	-	-	-	-	-	-	-	-	-	-	X	-	-	-	-	-	-	-	-	-	-	-	-	-	-
ONI22071	P	SPFH/Band 7/PHB domain-containing membrane-associated. Related to A thaliana flotillins, which are plasma membrane proteins. Flot2 complexes are found in microdomains and may be involved in plant-pathogen interactions, water transport and intracellular trafficking.	AT5G25260.1	0.16	-	-	-	X	-	-	-	X	-	-	X	-	-	-	-	-	-	-	-	-	-	-	-	-	-	-	-	-	-	-	-	-	-	-	-	-	-	-	-	-	-	-	-	-	-
ONI22070	P	SPFH/Band 7/PHB domain-containing membrane-associated. Related to A thaliana flotillins, which are plasma membrane proteins. Flot2 complexes are found in microdomains and may be involved in plant-pathogen interactions, water transport and intracellular trafficking.	AT5G25260.1	0.19	-	-	-	X	-	-	-	X	-	-	X	-	-	-	-	-	-	-	-	-	-	-	-	-	-	-	-	-	-	-	-	-	-	-	-	-	-	-	-	-	-	-	-	-	-
TR|F4HQE1|F4HQE1_ARATH	A	DnaJ / Sec63 Brl domains-containing protein, involved in protein targeting to endoplasmic reticulum membrane	AT1G79940		-	-	-	-	X	X	X	-	-	-	-	-	-	-	-	-	-	-	X	-	-	-	-	-	-	-	-	-	-	-	-	-	-	-	-	-	-	-	-	-	-	-	-	-	-
SP|Q0WT48|DNJ21_ARATH	A	DnaJ protein ERDJ2A, , involved in protein targeting to endoplasmic reticulum membrane	AT1G79940		-	-	-	-	X	X	X	-	-	-	-	-	-	-	-	-	-	-	X	-	-	-	-	-	-	-	-	-	-	-	-	-	-	-	-	-	-	-	-	-	-	-	-	-	-
ONI25422	P	ATER DJ2A DnaJ / Sec63 Brl domains-containing protein, involved in protein targeting to endoplasmic reticulum membrane	AT1G79940.3	0	-	-	-	-	-	X	-	-	-	-	-	-	-	-	-	-	-	-	X	-	-	-	-	-	-	-	-	-	-	-	-	-	-	-	-	-	-	-	-	-	-	-	-	-	-
Niben101Scf10708g00008.1	N	WPP1WPP domain protein 1. Regulates the mitotic activity in roots. Plays a role with HSP70-1 in facilitating WIT1 nuclear envelope targeting.	AT5G43070.1	6e-43	-	-	-	-	-	-	-	X	-	-	X	-	-	-	-	-	-	-	-	-	-	-	-	-	-	-	-	-	-	-	-	-	-	-	-	-	-	-	-	-	-	-	-	-	-
Niben101Scf07801g00001.1	N	WPP1WPP domain protein 1. Regulates the mitotic activity in roots. Plays a role with HSP70-1 in facilitating WIT1 nuclear envelope targeting.	AT5G43070.1	1e-43	-	-	-	-	-	-	-	X	-	-	X	-	-	-	-	-	-	-	-	-	-	-	-	-	-	-	-	-	-	-	-	-	-	-	-	-	-	-	-	-	-	-	-	-	-
Niben101Scf03753g00019.1	N	SAR1, NUP160, ATNUP160 SUPPRESSOR OF AUXIN RESISTANCE1, related to an A thaliana nucleoporin	AT1G33410.1	0	-	-	-	-	-	-	-	-	-	X	X	-	-	-	-	-	-	-	-	-	-	-	-	-	-	-	-	-	-	-	-	-	-	-	-	-	-	-	-	-	-	-	-	-	-
Niben101Scf04481g00019.1	N	SAR1 SUPPRESSOR OF AUXIN RESISTANCE1, related to an A thaliana nucleoporin	AT1G33410.2	1e-55	-	-	-	-	-	-	-	-	-	X	X	-	-	-	-	-	-	-	-	-	-	-	-	-	-	-	-	-	-	-	-	-	-	-	-	-	-	-	-	-	-	-	-	-	-
Niben101Scf01249g04001.1	N	SKORSTELAR K+ outward rectifier, a member of Shaker family potassium ion (K+) channel.	AT3G02850.1	0	-	-	-	-	-	-	-	-	-	X	-	-	-	-	-	-	-	-	-	-	-	-	-	-	-	-	-	-	-	-	X	-	-	-	-	-	-	-	-	-	-	-	-	-	-
Niben101Scf02626g00011.1	N	nodulin MtN21 /EamA-like transporter family protein, transmembrane transporter activity	AT3G30340.1	3e-76	-	-	-	X	-	-	-	-	-	-	-	-	-	-	-	-	-	-	-	-	-	-	-	-	-	-	-	-	-	-	X	-	-	-	-	-	-	-	-	-	-	-	-	-	-
Niben101Scf00273g01008.1	N	ATATH3, ABCA4ATP binding cassette subfamily A4, A thaliana homolog related to ABC-transporter proteins	AT3G47750.1	2.4	-	-	-	-	-	-	-	-	-	X	-	-	-	-	-	-	-	-	-	-	-	-	-	-	-	-	-	-	-	-	X	-	-	-	-	-	-	-	-	-	-	-	-	-	-
Niben101Scf07528g01010.1	N	Calcium-binding EF-hand family protein	AT2G34020.1	0.38	-	-	-	-	-	-	-	-	-	X	-	-	-	-	-	-	-	-	-	-	-	-	-	-	-	-	-	-	-	-	X	-	-	-	-	-	-	-	-	-	-	-	-	-	-
TR|F4J3Q2|F4J3Q2_ARATH	A	Exportin-4 protein, coordinates the nuclear accumulation of TOPLESS and TOPLESS-Related transcription corepressors, which plays a role in regulating salicylic acid-mediated defense feedback	AT3G04490		-	X	-	-	-	-	-	-	-	-	X	-	-	-	-	-	-	-	-	-	-	-	-	-	-	-	-	-	-	-	-	-	-	-	-	-	-	-	-	-	-	-	-	-	-
TR|A0A1I9LPW2|A0A1I9LPW2_ARATH	A	Exportin-4 protein, coordinates the nuclear accumulation of TOPLESS and TOPLESS-Related transcription corepressors, which plays a role in regulating salicylic acid-mediated defense feedback	AT3G04490		-	X	-	-	-	-	-	-	-	-	X	-	-	-	-	-	-	-	-	-	-	-	-	-	-	-	-	-	-	-	-	-	-	-	-	-	-	-	-	-	-	-	-	-	-
TR|A0A1I9LPW3|A0A1I9LPW3_ARATH	A	Exportin-4 protein, coordinates the nuclear accumulation of TOPLESS and TOPLESS-Related transcription corepressors, which plays a role in regulating salicylic acid-mediated defense feedback	AT3G04490		-	X	-	-	-	-	-	-	-	-	X	-	-	-	-	-	-	-	-	-	-	-	-	-	-	-	-	-	-	-	-	-	-	-	-	-	-	-	-	-	-	-	-	-	-
TR|A0A1I9LPW4|A0A1I9LPW4_ARATH	A	Exportin-4 protein, coordinates the nuclear accumulation of TOPLESS and TOPLESS-Related transcription corepressors, which plays a role in regulating salicylic acid-mediated defense feedback	AT3G04490		-	X	-	-	-	-	-	-	-	-	X	-	-	-	-	-	-	-	-	-	-	-	-	-	-	-	-	-	-	-	-	-	-	-	-	-	-	-	-	-	-	-	-	-	-
Niben101Scf01607g04002.1	N	PDCB5 plasmodesmata callose-binding protein 5, Encodes a member of the X8-GPI family of proteins. May regulate cell-to-cell trafficking at the plasmodesmata.	AT3G58100.1	1e-19	-	-	-	-	-	-	-	-	-	X	-	-	-	-	-	-	-	-	-	-	-	-	-	-	-	-	-	-	-	-	X	X	-	-	-	-	-	-	-	-	-	-	-	-	-
Niben101Scf03732g02015.1	N	hydroxyproline-rich glycoprotein family protein. Related to A thaliana nucleocytoplasmic lectin involved in ABA mediated stomatal movement and for which increased expression has been correlated with increased resistance to Pseudomonas syringae	AT2G39050.1	3e-66	X	X	-	-	X	-	-	-	-	-	X	-	-	-	-	-	-	-	-	-	-	-	-	-	-	-	-	-	-	-	-	-	-	-	-	-	-	-	-	-	-	-	-	-	-
Niben101Scf00436g06013.1	N	hydroxyproline-rich glycoprotein family protein. Related to A thaliana nucleocytoplasmic lectin involved in ABA mediated stomatal movement and for which increased expression has been correlated with increased resistance to Pseudomonas syringae	AT2G39050.1	7e-69	X	X	-	-	X	-	-	-	-	-	X	-	-	-	-	-	-	-	-	-	-	-	-	-	-	-	-	-	-	-	-	-	-	-	-	-	-	-	-	-	-	-	-	-	-
SCAFFOLD PROTEINS INVOLVED IN PLANT STRUCTURE DEVELOPMENT
ONI26502	P	CONTAINS InterPro DOMAIN/s: Mediator complex subunit, scaffold protein required to form the phloem filament matrix in sieve elements.	AT3G01680.1	5e-105	-	-	-	-	-	-	-	-	-	X	-	-	-	-	-	-	-	-	-	-	-	-	-	-	-	-	-	-	-	-	X	-	-	-	-	-	-	-	-	-	-	-	-	-	-
SCAFFOLD PROTEINS INVOLVED IN ORGANELLE STRUCTURE
SP|F4HRT5|CRWN1_ARATH	A	Protein CROWDED NUCLEI 1. Nuclear coiled-coil protein related to the carrot peripheral nuclear protein NMCP1 that is involved in the determination of plant nuclear structure.	AT1G67230		X	-	-	-	-	X	-	-	-	-	X	-	-	-	-	-	-	-	-	-	-	-	-	-	-	-	-	-	-	-	-	-	-	-	-	-	-	-	-	-	-	-	-	-	-
DISEASE RESISTANCE PROTEINS
ONH91713	P	RPM1, RPS3NB-ARC domain-containing disease resistance	AT3G07040.1	1e-137	-	-	-	X	-	-	-	-	-	-	X	-	-	-	-	-	-	-	-	-	-	-	-	-	-	-	-	-	-	-	-	-	-	-	-	-	-	-	-	-	-	-	-	-	-
ONH91377	P	Disease resistance protein (TIR-NBS-LRR class),	AT5G17680.1	0	-	-	-	-	-	-	-	-	-	X	-	-	-	-	-	-	-	-	-	-	-	-	-	-	-	-	-	-	-	-	X	-	-	-	-	-	-	-	-	-	-	-	-	-	-
ONH91378	P	Disease resistance protein (TIR-NBS-LRR class),	AT5G17680.1	6e-137	-	-	-	-	-	-	-	-	-	X	-	-	-	-	-	-	-	-	-	-	-	-	-	-	-	-	-	-	-	-	X	-	-	-	-	-	-	-	-	-	-	-	-	-	-
UNKNOWN FUNCTION, CONTAIN RNA BINDING MOTIF
Niben101Scf02475g09005.1	N	RNA-binding (RRM/RBD/RNP motifs) family protein, A thaliana homolog (low confidence) is a U12-type spliceosomal protein that is an indispensible component of the minor spliceosome and plays a crucial role in U12 intron splicing and plant development.	AT1G09230.1	1	X	-	-	-	-	-	-	-	-	-	-	-	-	-	-	-	-	-	-	-	-	-	-	-	-	-	-	-	-	-	X	-	-	-	-	-	-	-	-	-	-	-	-	-	-
SP|Q9LVX1|C3H41_ARATH	A	Zinc finger CCCH domain-containing protein 41, RNA-binding protein	AT3G27700.2		X	-	-	-	-	-	-	-	-	-	-	-	-	-	-	X	-	-	X	-	-	-	-	-	-	-	-	-	-	-	-	-	-	-	-	-	-	-	-	-	-	-	-	-	-
Niben101Scf02044g12008.1	A	Pentatricopeptide repeat (PPR) superfamily protein	AT1G79080.1	0	-	-	-	-	-	-	-	-	-	X	-	-	-	-	-	X	-	-	-	-	-	-	-	-	-	-	-	-	-	-	-	X	-	-	-	-	-	-	-	-	-	-	-	-	-
ONI34940	P	Pentatricopeptide repeat (PPR-like) superfamily	AT1G19720.1	3e-05	X	X	-	-	-	-	-	-	-	-	-	-	-	-	-	X	-	-	X	-	-	-	-	-	-	-	-	-	-	-	-	-	-	-	-	-	-	-	-	-	-	-	-	-	-
ONI34941	P	Pentatricopeptide repeat (PPR-like) superfamily	AT1G19720.1	3e-05	X	X	-	-	-	-	-	-	-	-	-	-	-	-	-	X	-	-	X	-	-	-	-	-	-	-	-	-	-	-	-	-	-	-	-	-	-	-	-	-	-	-	-	-	-
ONI34942	P	Pentatricopeptide repeat (PPR-like) superfamily	AT1G19720.1	3e-05	X	X	-	-	-	-	-	-	-	-	-	-	-	-	-	X	-	-	X	-	-	-	-	-	-	-	-	-	-	-	-	-	-	-	-	-	-	-	-	-	-	-	-	-	-
UNKNOWN FUNCTION, CONTAIN PROTEIN-PROTEIN INTERACTION DOMAIN
ONI25279	P	CLE14CLAVATA3/ESR-RELATED 14, predicted to bind serine/threonine kinase. Unknown function.	AT1G63245.1	0.014	-	-	-	-	-	-	-	-	-	X	-	-	-	-	-	-	-	-	-	-	-	-	-	-	-	-	-	-	-	-	X	-	-	-	-	-	-	-	-	-	-	-	-	-	-
SP|Q9LM75|FBK6_ARATH	A	Putative F-box/kelch-repeat protein (AtFbKr)	AT1G20790.1		-	X	-	-	-	-	-	-	-	-	-	-	-	-	-	-	-	-	-	-	-	-	-	-	-	-	-	-	-	-	X	-	-	-	-	-	-	-	-	-	-	-	-	-	-
ONI13116	P	ankyrin repeat family protein	AT1G03670.1	8e-79	-	-	-	-	-	-	-	-	X	-	-	X	-	-	-	-	-	-	-	-	-	-	-	-	-	-	-	-	-	-	-	-	-	-	-	-	-	-	-	-	-	-	-	-	-
ONI13110	P	ankyrin repeat family protein	AT1G03670.1	6e-81	-	-	-	-	-	-	-	-	X	-	-	X	-	-	-	-	-	-	-	-	-	-	-	-	-	-	-	-	-	-	-	-	-	-	-	-	-	-	-	-	-	-	-	-	-
ONI13108	P	ankyrin repeat family protein	AT1G03670.1	2e-78	-	-	-	-	-	-	-	-	X	-	-	X	-	-	-	-	-	-	-	-	-	-	-	-	-	-	-	-	-	-	-	-	-	-	-	-	-	-	-	-	-	-	-	-	-
ONI13122	P	ankyrin repeat family protein	AT1G03670.1	2e-49	-	-	-	-	-	-	-	-	X	-	-	X	-	-	-	-	-	-	-	-	-	-	-	-	-	-	-	-	-	-	-	-	-	-	-	-	-	-	-	-	-	-	-	-	-
ONI13115	P	Ankyrin repeat family protein	AT4G03500.1	6e-62	-	-	-	-	-	-	-	-	X	-	-	-	-	-	-	-	-	-	-	-	-	-	-	-	-	-	-	-	-	-	X	-	-	-	-	-	-	-	-	-	-	-	-	-	-
ONI13119	P	ankyrin repeat family protein	AT1G03670.1	3e-75	-	-	-	-	-	-	-	-	X	-	-	X	-	-	-	-	-	-	-	-	-	-	-	-	-	-	-	-	-	-	-	-	-	-	-	-	-	-	-	-	-	-	-	-	-
ONI16219	P	Tetratricopeptide repeat (TPR)-like superfamily	AT1G80130.1	1e-54	-	-	-	-	-	-	-	-	-	X	-	-	-	-	-	-	-	-	-	-	-	-	-	-	-	-	-	-	-	-	X	-	-	-	-	-	-	-	-	-	-	-	-	-	-
ONI12718	P	VQ motif-containing protein	AT1G28280.2	3e-68	-	-	-	-	-	-	-	-	-	X	X	-	-	-	-	-	-	-	-	-	-	-	-	-	-	-	-	-	-	-	-	-	-	-	-	-	-	-	-	-	-	-	-	-	-
TR|F4JEU6|F4JEU6_ARATH	A	FBD / Leucine Rich Repeat domains containing protein	AT3G26920		-	-	-	-	-	-	-	-	-	X	-	X	-	-	-	-	-	-	-	-	-	-	-	-	-	-	-	-	-	-	-	X	-	-	-	-	-	-	-	-	-	-	-	-	-
TR|A0A1I9LRV1|A0A1I9LRV1_ARATH	A	FBD / Leucine Rich Repeat domains containing protein	AT3G26920		-	-	-	-	-	-	-	-	-	X	-	X	-	-	-	-	-	-	-	-	-	-	-	-	-	-	-	-	-	-	-	X	-	-	-	-	-	-	-	-	-	-	-	-	-
SP|Q9LJF9|FDL44_ARATH	A	F-box/FBD/LRR-repeat protein	AT3G26920		-	-	-	-	-	-	-	-	-	X	-	X	-	-	-	-	-	-	-	-	-	-	-	-	-	-	-	-	-	-	-	X	-	-	-	-	-	-	-	-	-	-	-	-	-
ONI03286	P	F-box family protein	AT2G39490.1	4e-26	-	-	-	-	-	-	-	-	-	X	-	X	-	-	-	-	-	-	-	-	-	-	-	-	-	-	-	-	-	-	-	X	-	-	-	-	-	-	-	-	-	-	-	-	-
ONI03289	P	F-box family protein	AT2G39490.1	4e-26	-	-	-	-	-	-	-	-	-	X	-	X	-	-	-	-	-	-	-	-	-	-	-	-	-	-	-	-	-	-	-	X	-	-	-	-	-	-	-	-	-	-	-	-	-
ONI03288	P	F-box family protein	AT2G39490.1	4e-26	-	-	-	-	-	-	-	-	-	X	-	X	-	-	-	-	-	-	-	-	-	-	-	-	-	-	-	-	-	-	-	X	-	-	-	-	-	-	-	-	-	-	-	-	-
ONI03287	P	F-box family protein	AT2G39490.1	4e-26	-	-	-	-	-	-	-	-	-	X	-	X	-	-	-	-	-	-	-	-	-	-	-	-	-	-	-	-	-	-	-	X	-	-	-	-	-	-	-	-	-	-	-	-	-
UNKNOWN FUNCTION
Niben101Scf01391g04001.1	A	BSD domain-containing protein	AT4G13110.1	0.087	-	-	-	-	-	-	-	-	-	X	-	X	-	-	-	-	-	-	-	-	-	-	-	-	-	-	-	-	-	-	-	X	-	-	-	-	-	-	-	-	-	-	-	-	-
ONI03756	P	ATEM1, GEA1, AT3, EM1 Stress induced protein, unknown function	AT3G51810.1	6e-47	-	-	X	-	-	-	-	-	-	-	-	X	-	-	-	-	-	-	-	-	-	-	-	-	-	-	-	-	-	-	-	-	-	-	-	-	-	-	-	-	-	-	-	-	-
ONI14539	P	Transmembrane CLPTM1 family protein	AT5G08500.1	0	-	-	-	-	-	-	-	-	X	-	-	-	-	-	-	-	-	-	-	-	-	-	-	-	-	-	-	-	-	-	X	X	-	-	-	-	-	-	-	-	-	-	-	-	-
TR|O80569|O80569_ARATH	A	GPI-anchored adhesin-like protein	AT2G43990		X	-	-	-	-	-	-	-	-	-	-	X	-	-	-	-	-	-	-	-	-	-	-	-	-	-	-	-	-	-	-	X	-	-	-	-	-	-	-	-	-	-	-	-	-
TR|F4JFS3|F4JFS3_ARATH	A	GPI-anchored adhesin-like protein (AtGPI-AAL)	AT3G14172		X	-	-	-	-	-	-	-	-	-	-	X	-	-	-	-	-	-	-	-	-	-	-	-	-	-	-	-	-	-	-	X	-	-	-	-	-	-	-	-	-	-	-	-	-
TR|A0A1I9LS39|A0A1I9LS39_ARATH	A	GPI-anchored adhesin-like protein	AT3G14172		X	-	-	-	-	-	-	-	-	-	-	X	-	-	-	-	-	-	-	-	-	-	-	-	-	-	-	-	-	-	-	X	-	-	-	-	-	-	-	-	-	-	-	-	-
TR|F4JFS2|F4JFS2_ARATH	A	GPI-anchored adhesin-like protein	AT3G14172		X	-	-	-	-	-	-	-	-	-	-	X	-	-	-	-	-	-	-	-	-	-	-	-	-	-	-	-	-	-	-	X	-	-	-	-	-	-	-	-	-	-	-	-	-
ONI15813	P	LETM1-like protein, probable component of the inner mitochondrial membrane	AT3G11560.1	4e-38	-	-	X	-	-	-	-	-	-	-	-	-	-	-	-	-	-	-	-	-	-	-	-	-	-	-	-	-	-	-	X	-	-	-	-	-	-	-	-	-	-	-	-	-	-
ONI15814	P	LETM1-like protein, probable component of the inner mitochondrial membrane	AT3G11560.1	3e-38	-	-	X	-	-	-	-	-	-	-	-	-	-	-	-	-	-	-	-	-	-	-	-	-	-	-	-	-	-	-	X	-	-	-	-	-	-	-	-	-	-	-	-	-	-
TR|Q8LD64|Q8LD64_ARATH	A	Polyamine-modulated factor 1-binding protein	AT5G25570.2		X	-	-	-	-	-	X	-	-	-	-	X	-	-	-	-	-	-	-	-	-	-	-	-	-	-	-	-	-	-	-	X	-	-	-	-	-	-	-	-	-	-	-	-	-
TR|F4JY62|F4JY62_ARATH	A	Polyamine-modulated factor 1-binding protein	AT5G25570.2		X	-	-	-	-	-	X	-	-	-	-	X	-	-	-	-	-	-	-	-	-	-	-	-	-	-	-	-	-	-	-	X	-	-	-	-	-	-	-	-	-	-	-	-	-
TR|F4ISN0|F4ISN0_ARATH	A	Zinc finger FYVE domain protein	AT2G25730.1		X	-	-	-	-	-	-	-	-	-	-	-	-	-	-	-	-	-	-	-	-	-	-	-	-	-	-	-	-	-	X	-	-	-	-	-	-	-	-	-	-	-	-	-	-
TR|Q9SL90|Q9SL90_ARATH	A	Zinc finger FYVE domain protein	AT2G25730.1		X	-	-	-	-	-	-	-	-	-	-	-	-	-	-	-	-	-	-	-	-	-	-	-	-	-	-	-	-	-	X	-	-	-	-	-	-	-	-	-	-	-	-	-	-
TR|A0A1P8B1I9|A0A1P8B1I9_ARATH	A	Zinc finger FYVE domain protein	AT2G25730.1		X	-	-	-	-	-	-	-	-	-	-	-	-	-	-	-	-	-	-	-	-	-	-	-	-	-	-	-	-	-	X	-	-	-	-	-	-	-	-	-	-	-	-	-	-
TR|F4IT02|F4IT02_ARATH	A	Uncharacterized protein containing a PRC-barrel-like domain (AtPRC)	AT2G38570		-	-	-	-	-	-	-	-	-	X	-	X	-	-	-	-	-	-	-	-	-	-	-	-	-	-	-	-	-	-	-	X	-	-	-	-	-	-	-	-	-	-	-	-	-
TR|A0A1P8AZQ0|A0A1P8AZQ0_ARATH	A	Uncharacterized protein containing a PRC-barrel-like domain	AT2G38570		-	-	-	-	-	-	-	-	-	X	-	X	-	-	-	-	-	-	-	-	-	-	-	-	-	-	-	-	-	-	-	X	-	-	-	-	-	-	-	-	-	-	-	-	-
ONI34510	P	unknown protein; LOCATED IN: plasma membrane; EXPRESSED	AT2G25270.1	0	-	-	-	X	-	-	-	-	X	-	-	-	-	-	-	-	-	-	-	-	-	-	-	-	-	-	-	-	-	-	X	-	-	-	-	-	-	-	-	-	-	-	-	-	-
Niben101Scf00603g03023.1	N	NC domain-containing protein-related	AT1G01225.1	4e-130	-	-	-	-	-	-	-	-	-	X	X	-	-	-	-	-	-	-	-	-	-	-	-	-	-	-	-	-	-	-	-	-	-	-	-	-	-	-	-	-	-	-	-	-	-
TR|Q9LNI3|Q9LNI3_ARATH	A	F6F3.20 uncharacterized protein	AT1G01400		X	-	-	-	-	-	-	-	-	-	-	X	-	-	-	-	-	-	-	-	-	-	-	-	-	-	-	-	-	-	-	X	-	-	-	-	-	-	-	-	-	-	-	-	-
SP|Q9M237|Y3353_ARATH	A	Uncharacterized protein	AT3G43530		-	-	-	-	-	-	-	-	-	X	-	-	-	-	-	-	-	-	-	-	-	-	-	-	-	-	-	-	-	-	X	-	-	-	-	-	-	-	-	-	-	-	-	-	-
Niben101Scf02699g01012.1	N	BSD domain-containing protein	AT1G03350.1	1e-08	-	-	-	-	-	-	-	-	-	X	-	X	-	-	-	-	-	-	-	-	-	-	-	-	-	-	-	-	-	-	-	X	-	-	-	-	-	-	-	-	-	-	-	-	-
Niben101Scf06537g00009.1	N	Protein of unknown function (DUF1666)	AT1G73850.1	6e-08	-	-	-	-	-	-	-	-	-	X	-	X	-	-	-	-	-	-	-	-	-	-	-	-	-	-	-	-	-	-	-	X	-	-	-	-	-	-	-	-	-	-	-	-	-
Niben101Scf10940g05004.1	N	FUNCTIONS IN: molecular_function unknown; INVOLVED	AT1G04200.1	0	-	-	-	-	X	-	-	-	-	-	-	X	-	-	-	-	-	-	-	-	-	-	-	-	-	-	-	-	-	-	-	-	-	-	-	-	-	-	-	-	-	-	-	-	-
Niben101Scf01372g09017.1	N	FUNCTIONS IN: molecular_function unknown; INVOLVED	AT1G04200.1	0	-	-	-	-	X	-	-	-	-	-	-	X	-	-	-	-	-	-	-	-	-	-	-	-	-	-	-	-	-	-	-	-	-	-	-	-	-	-	-	-	-	-	-	-	-
Niben101Scf00611g08016.1	N	unknown protein; BEST Arabidopsis thaliana protein	AT4G29790.1	0	-	-	-	-	-	-	-	-	-	X	-	X	-	-	-	-	-	-	-	-	-	-	-	-	-	-	-	-	-	-	-	-	-	-	-	-	-	-	-	-	-	-	-	-	-
Niben101Scf10103g03016.1	N	unknown protein; BEST Arabidopsis thaliana protein	AT4G29790.1	0	-	-	-	-	-	-	-	-	-	X	-	X	-	-	-	-	-	-	-	-	-	-	-	-	-	-	-	-	-	-	-	-	-	-	-	-	-	-	-	-	-	-	-	-	-
Niben101Scf09040g00009.1	N	CONTAINS InterPro DOMAIN/s: Inner nuclear membrane	AT5G46560.1	3e-107	-	-	-	-	-	-	-	-	-	X	-	X	-	-	-	-	-	-	-	-	-	-	-	-	-	-	-	-	-	-	-	X	-	-	-	-	-	-	-	-	-	-	-	-	-
Niben101Scf02246g03011.1	N	Protein of unknown function (DUF1635)	AT5G22930.1	1e-51	-	-	-	-	-	-	-	-	-	X	-	X	-	-	-	-	-	-	-	-	-	-	-	-	-	-	-	-	-	-	-	X	-	-	-	-	-	-	-	-	-	-	-	-	-
Niben101Scf02809g00008.1	N	Protein of unknown function (DUF1635)	AT5G22930.1	1e-50	-	-	-	-	-	-	-	-	-	X	-	X	-	-	-	-	-	-	-	-	-	-	-	-	-	-	-	-	-	-	-	X	-	-	-	-	-	-	-	-	-	-	-	-	-
ONI06611	P	Uncharacterised conserved protein (UCP012943)	AT5G54540.1	0.042	-	-	-	-	-	-	-	-	-	X	-	X	-	-	-	-	-	-	-	-	-	-	-	-	-	-	-	-	-	-	-	X	-	-	-	-	-	-	-	-	-	-	-	-	-
Niben101Scf05552g04006.1	N	Unknown protein	AT5G62170.1	6e-81	-	-	-	-	-	-	-	-	-	X	-	X	-	-	-	-	-	-	-	-	-	-	-	-	-	-	-	-	-	-	-	X	-	-	-	-	-	-	-	-	-	-	-	-	-
Niben101Scf02213g00001.1	N	Unknown protein	AT5G62170.1	1e-74	-	-	-	-	-	-	-	-	-	X	-	X	-	-	-	-	-	-	-	-	-	-	-	-	-	-	-	-	-	-	-	X	-	-	-	-	-	-	-	-	-	-	-	-	-
ONI13114	P	Unknown protein	none		-	-	-	-	-	-	-	-	-	X	-	-	-	-	-	-	-	-	-	-	-	-	-	-	-	-	-	-	-	-	X	-	-	-	-	-	-	-	-	-	-	-	-	-	-
Niben101Scf07437g01001.1	N	Unknown protein	none		-	-	-	-	-	-	-	-	-	X	-	-	-	-	-	-	-	-	-	-	-	-	-	-	-	-	-	-	-	-	X	-	-	-	-	-	-	-	-	-	-	-	-	-	-
			Total		117	62	46	32	21	19	17	12	13	66	96	46	26	26	22	14	14	11	9	9	9	8	8	8	7	7	7	7	6	6	84	44	20	17	12	9	9	9	8	8	8	8	7	7	7
			(C)ellular compartment, Molecular (F)unction or Biological (P)rocess		C	C	C	C	C	C	C	C	C	C	F	F	F	F	F	F	F	F	F	F	F	F	F	F	F	F	F	F	F	F	F	P	P	P	P	P	P	P	P	P	P	P	P	P	P
			GOID		GO:0005634	GO:0005737	GO:0005829	GO:0005886	GO:0005794	GO:0005739	GO:0009507	GO:0009536	GO:0016020	MANY	GO:0005515	GO:0003674	GO:0106306	GO:0106307	GO:0003700	GO:0003729	GO:0016757	GO:0004674	GO:0003723	GO:0005524	GO:0004672	GO:0016759	GO:0016760	GO:0004721	GO:0106310	GO:0106311	GO:0046983	GO:0016301	GO:0004722	GO:0003924	MANY	GO:0008150	GO:0006355	GO:0006470	GO:0006468	GO:0009833	GO:0030244	GO:0043622	GO:0048863	GO:0048364	GO:0009832	GO:0009637	GO:0034613	GO:0032000	GO:0048366
[truncated: 10 more columns]

## Sheet: Shared targets - 2 or 3 hosts
Hosts	At gene	description	At proteins	Nb proteins	Pp proteins
At Nb Pp	AT1G10430	Serine/threonine-protein phosphatase PP2A-2 catalytic subunit	SP|Q07098|PP2A2_ARATH	Niben101Scf01577g01002.1 Niben101Scf00574g09010.1 Niben101Scf01917g00010.1 Niben101Scf00543g02007.1	ONI30624 ONI08509
	AT2G42500	Serine/threonine-protein phosphatase PP2A-3 catalytic subunit	TR|F4IN36|F4IN36_ARATH SP|Q07100|PP2A3_ARATH	Niben101Scf04556g04014.1 Niben101Scf09360g02006.1	ONH99039 ONH95677 ONH95678 ONH95679
	AT3G58500	Serine/threonine-protein phosphatase PP2A-4 catalytic subunit	SP|P48578|PP2A4_ARATH	Niben101Scf00571g05009.1 Niben101Scf10502g00009.1 Niben101Scf04118g01006.1	ONH95676
	AT5G64740	Cellulose synthase A catalytic subunit 6 [UDP-forming]	SP|Q94JQ6|CESA6_ARATH	Niben101Scf04634g00004.1 Niben101Scf04185g04011.1 Niben101Scf06966g01011.1	ONH90095 ONI01822 ONI01821
	AT1G32470	Glycine cleavage system H protein 3, mitochondrial	SP|Q9LQL0|GCSH3_ARATH	Niben101Scf00526g00002.1	ONI06112
At Nb	AT5G40450	A-kinase anchor-like protein	TR|F4KHD5|F4KHD5_ARATH	Niben101Scf14009g02003.1
	AT1G59830	Serine/threonine-protein phosphatase PP2A-1 catalytic subunit	SP|Q07099|PP2A1_ARATH SP|Q07099-2|PP2A1_ARATH	Niben101Scf06807g02012.1
	AT2G35370	Glycine cleavage system H protein 1, mitochondrial	SP|P25855|GCSH1_ARATH	Niben101Scf20506g01006.1
At Pp	AT4G15420	Ubiquitin fusion degradation UFD1 family protein	TR|Q8W1E7|Q8W1E7_ARATH TR|A0A1P8B7F5|A0A1P8B7F5_ARATH		ONI18397
	AT2G25730	Zinc finger FYVE domain protein	TR|F4ISN0|F4ISN0_ARATH TR|Q9SL90|Q9SL90_ARATH TR|A0A1P8B1I9|A0A1P8B1I9_ARATH		ONI34138 ONI34139
	AT1G79940	DnaJ / Sec63 Brl domains-containing protein, involved in protein targeting to endoplasmic reticulum membrane	TR|F4HQE1|F4HQE1_ARATH SP|Q0WT48|DNJ21_ARATH		ONI25422
Nb Pp	AT4G00050	UNE10 basic helix-loop-helix (bHLH) DNA-binding, putative phytochrome-interacting transcription factor		Niben101Scf02172g04005.1 Niben101Scf06009g00028.1	ONI08773
	AT1G76810	eukaryotic translation initiation factor 2 (eIF-2)		Niben101Scf00863g02001.1 Niben101Scf00181g00004.1 Niben101Scf11444g00003.1	ONH89983 ONI21976

## Sheet: Enriched GOs A. thaliana
GO	Description	Number of target proteins associated with GO	Adjusted p-value
GO:0051168	involved in nuclear export	4	0
GO:0006611	acts upstream of or within protein export from nucleus	4	6.54726e-08
GO:0006470	acts upstream of or within protein dephosphorylation	4	0.000904591
GO:0032502	involved in developmental process	3	0.00361501
GO:0006351	involved in transcription, DNA-templated	3	0.0109828
GO:0048366	acts upstream of or within leaf development	3	0.0230385
GO:0016192	acts upstream of or within vesicle-mediated transport	3	0.0270868
GO:0006355	acts upstream of or within regulation of transcription, DNA-templated	9	0.0493115

## Sheet: Enriched GOs N. benthamiana
GO	Description	Number of target proteins associated with GO	Adjusted p-value
GO:0032000	involved in positive regulation of fatty acid beta-oxidation	16	0
GO:0042352	acts upstream of or within GDP-L-fucose salvage	8	0
GO:0015940	acts upstream of or within pantothenate biosynthetic process	9	0
GO:0048863	acts upstream of or within stem cell differentiation	4	0
GO:0006470	acts upstream of or within protein dephosphorylation	51	0
GO:1901969	acts upstream of or within positive regulation of polynucleotide 3'-phosphatase activity	3	0
GO:0030244	involved in cellulose biosynthetic process	28	6.59584e-53
GO:0016558	involved in protein import into peroxisome matrix	18	3.06196e-45
GO:0009788	involved in negative regulation of abscisic acid-activated signaling pathway	20	1.26304e-31
GO:0000712	involved in resolution of meiotic recombination intermediates	15	6.49131e-31
GO:0046208	involved in spermine catabolic process	12	1.04571e-30
GO:0009833	acts upstream of or within plant-type primary cell wall biogenesis	14	6.2402e-25
GO:0019464	involved in glycine decarboxylation via glycine cleavage system	9	1.59651e-20
GO:0006342	involved in chromatin silencing	12	3.12296e-19
GO:0006353	acts upstream of or within DNA-templated transcription, termination	8	5.12005e-19
GO:2000022	involved in regulation of jasmonic acid mediated signaling pathway	10	2.99335e-14
GO:0009249	involved in protein lipoylation	6	2.36437e-13
GO:0016571	acts upstream of or within histone methylation	8	3.01548e-13
GO:0009903	acts upstream of or within chloroplast avoidance movement	8	4.59333e-13
GO:0009793	acts upstream of or within embryo development ending in seed dormancy	20	5.92934e-13
GO:0070829	involved in heterochromatin maintenance	6	5.92934e-13
GO:0006355	acts upstream of or within regulation of transcription, DNA-templated	28	4.70891e-12
GO:0009755	involved in hormone-mediated signaling pathway	8	1.79331e-11
GO:0006635	involved in fatty acid beta-oxidation	8	2.47838e-11
GO:0009626	acts upstream of or within plant-type hypersensitive response	10	2.87573e-11
GO:0080037	acts upstream of or within negative regulation of cytokinin-activated signaling pathway	5	1.75627e-10
GO:0043622	acts upstream of or within cortical microtubule organization	8	1.88998e-10
GO:1901259	involved in chloroplast rRNA processing	6	4.24303e-10
GO:0016973	acts upstream of or within poly(A)+ mRNA export from nucleus	6	1.58658e-09
GO:0098532	acts upstream of or within histone H3-K27 trimethylation	4	2.33487e-09
GO:0048826	acts upstream of or within cotyledon morphogenesis	5	4.88163e-09
GO:0006406	involved in mRNA export from nucleus	6	1.541e-08
GO:0048510	acts upstream of or within regulation of timing of transition from vegetative to reproductive phase	6	2.57898e-08
GO:0006351	involved in transcription, DNA-templated	8	5.71695e-08
GO:0034613	acts upstream of or within cellular protein localization	4	8.84567e-08
GO:0055075	involved in potassium ion homeostasis	5	1.88923e-07
GO:0010239	acts upstream of or within chloroplast mRNA processing	4	4.03183e-07
GO:0098542	acts upstream of or within defense response to other organism	6	4.16184e-07
GO:0048527	acts upstream of or within lateral root development	6	5.87976e-07
GO:0000398	involved in mRNA splicing, via spliceosome	8	8.41985e-07
GO:0048825	acts upstream of or within cotyledon development	5	3.2955e-06
GO:0009704	involved in de-etiolation	4	4.12985e-06
GO:0010229	acts upstream of or within inflorescence development	4	5.13824e-06
GO:0009959	acts upstream of or within negative gravitropism	4	2.09578e-05
GO:1900366	acts upstream of or within negative regulation of defense response to insect	3	2.6991e-05
GO:0010214	acts upstream of or within seed coat development	4	2.90033e-05
GO:0080022	acts upstream of or within primary root development	4	3.29912e-05
GO:0070301	involved in cellular response to hydrogen peroxide	3	4.55504e-05
GO:0009733	acts upstream of or within response to auxin	8	5.17704e-05
GO:0042742	acts upstream of or within defense response to bacterium	9	6.00127e-05
GO:0048366	acts upstream of or within leaf development	6	8.05878e-05
GO:0010187	involved in negative regulation of seed germination	4	9.04648e-05
GO:2000762	acts upstream of or within regulation of phenylpropanoid metabolic process	3	0.000122394
GO:0009832	acts upstream of or within plant-type cell wall biogenesis	4	0.000160925
GO:0006303	involved in double-strand break repair via nonhomologous end joining	3	0.000189471
GO:0048528	acts upstream of or within post-embryonic root development	3	0.000208915
GO:0000911	acts upstream of or within cytokinesis by cell plate formation	4	0.000367357
GO:1900150	involved in regulation of defense response to fungus	3	0.00102929
GO:0009825	acts upstream of or within multidimensional cell growth	3	0.00197446
GO:0010150	acts upstream of or within leaf senescence	4	0.00729385
GO:0006364	acts upstream of or within rRNA processing	3	0.0150504
GO:0048364	acts upstream of or within root development	4	0.025828

## Sheet: Enriched GOs P. persica
GO	Description	Number of target proteins associated with GO	Adjusted p-value
GO:0032000	involved in positive regulation of fatty acid beta-oxidation	8	0
GO:0000023	acts upstream of or within maltose metabolic process	9	0
GO:0010198	acts upstream of or within synergid death	6	0
GO:0000025	acts upstream of or within maltose catabolic process	12	0
GO:0048863	acts upstream of or within stem cell differentiation	8	0
GO:0006468	involved in protein phosphorylation	69	6.14867e-74
GO:0030244	involved in cellulose biosynthetic process	24	1.5741e-45
GO:0010362	acts upstream of or within negative regulation of anion channel activity by blue light	15	3.54942e-41
GO:0009638	acts upstream of or within phototropism	20	4.35652e-41
GO:0043161	involved in proteasome-mediated ubiquitin-dependent protein catabolic process	24	6.99709e-37
GO:0080092	involved in regulation of pollen tube growth	16	1.42962e-29
GO:0048825	acts upstream of or within cotyledon development	15	2.27689e-27
GO:0006470	involved in protein dephosphorylation	18	3.67799e-26
GO:0005983	involved in starch catabolic process	12	3.14312e-22
GO:0009902	acts upstream of or within chloroplast relocation	10	4.26902e-22
GO:0000122	acts upstream of or within negative regulation of transcription by RNA polymerase II	12	2.38177e-21
GO:0009833	involved in plant-type primary cell wall biogenesis	12	3.066e-20
GO:0048528	acts upstream of or within post-embryonic root development	9	2.46003e-17
GO:0048467	acts upstream of or within gynoecium development	9	3.23863e-17
GO:0009735	acts upstream of or within response to cytokinin	12	3.23863e-17
GO:0045892	involved in negative regulation of transcription, DNA-templated	16	2.90054e-16
GO:0010023	acts upstream of or within proanthocyanidin biosynthetic process	8	6.46584e-16
GO:0051788	acts upstream of or within response to misfolded protein	6	1.40916e-15
GO:0005976	acts upstream of or within polysaccharide metabolic process	6	1.40916e-15
GO:0010118	acts upstream of or within stomatal movement	10	1.97498e-15
GO:0006349	acts upstream of or within regulation of gene expression by genetic imprinting	9	2.57463e-15
GO:0048481	acts upstream of or within plant ovule development	12	1.61483e-14
GO:0030163	involved in protein catabolic process	9	6.60577e-14
GO:0009788	acts upstream of or within negative regulation of abscisic acid-activated signaling pathway	10	1.12871e-13
GO:0009647	involved in skotomorphogenesis	6	1.56249e-13
GO:0046777	involved in protein autophosphorylation	15	1.85775e-13
GO:0006511	acts upstream of or within ubiquitin-dependent protein catabolic process	16	2.27025e-13
GO:0009793	acts upstream of or within embryo development ending in seed dormancy	20	2.4047e-13
GO:0045944	involved in positive regulation of transcription by RNA polymerase II	12	5.19228e-13
GO:0019432	involved in triglyceride biosynthetic process	8	1.31847e-12
GO:0080022	acts upstream of or within primary root development	8	2.46985e-12
GO:0007623	involved in circadian rhythm	11	4.58624e-12
GO:0055047	acts upstream of or within generative cell mitosis	4	4.52335e-11
GO:0043248	involved in proteasome assembly	6	4.85452e-11
GO:1901001	involved in negative regulation of response to salt stress	6	7.47927e-11
GO:0071712	involved in ER-associated misfolded protein catabolic process	6	1.11624e-10
GO:0031540	acts upstream of or within regulation of anthocyanin biosynthetic process	6	2.78921e-10
GO:0043433	involved in negative regulation of DNA-binding transcription factor activity	5	3.07626e-10
GO:0047484	involved in regulation of response to osmotic stress	6	6.98697e-10
GO:0010048	acts upstream of or within vernalization response	6	7.93413e-10
GO:0051170	acts upstream of or within import into nucleus	4	1.35529e-09
GO:0006633	acts upstream of or within fatty acid biosynthetic process	8	2.9302e-09
GO:0030433	acts upstream of or within ubiquitin-dependent ERAD pathway	6	3.17288e-08
GO:1900426	acts upstream of or within positive regulation of defense response to bacterium	6	8.4517e-08
GO:0071470	involved in cellular response to osmotic stress	4	1.02325e-07
GO:0043622	acts upstream of or within cortical microtubule organization	6	1.11226e-07
GO:0006355	involved in regulation of transcription, DNA-templated	20	1.85064e-07
GO:0052543	acts upstream of or within callose deposition in cell wall	4	1.85064e-07
GO:0009249	involved in protein lipoylation	3	3.47565e-07
GO:0006075	involved in (1->3)-beta-D-glucan biosynthetic process	4	6.77848e-07
GO:0019464	involved in glycine decarboxylation via glycine cleavage system	3	1.93968e-06
GO:0009637	acts upstream of or within response to blue light	6	1.9896e-06
GO:0009903	involved in chloroplast avoidance movement	4	2.17025e-06
GO:0009408	expressed during response to heat	8	2.54593e-06
GO:0048364	acts upstream of or within root development	8	4.8289e-06
GO:0009451	involved in RNA modification	6	5.45163e-06
GO:0016310	acts upstream of or within phosphorylation	8	6.41504e-06
GO:0006887	involved in exocytosis	4	1.36632e-05
GO:0009556	acts upstream of or within microsporogenesis	4	1.53145e-05
GO:0048366	acts upstream of or within leaf development	6	2.35054e-05
GO:0045168	involved in cell-cell signaling involved in cell fate commitment	3	6.11869e-05
GO:0018022	acts upstream of or within peptidyl-lysine methylation	3	6.65378e-05
GO:0009626	acts upstream of or within plant-type hypersensitive response	5	8.92902e-05
GO:0018026	involved in peptidyl-lysine monomethylation	3	0.000135608
GO:0006906	involved in vesicle fusion	3	0.000188415
GO:0009640	involved in photomorphogenesis	4	0.000405595
GO:0009825	acts upstream of or within multidimensional cell growth	3	0.000455528
GO:0010197	acts upstream of or within polar nucleus fusion	3	0.00076598
GO:0009733	involved in response to auxin	6	0.0011302
GO:0010218	acts upstream of or within response to far red light	3	0.00119889
GO:0009832	acts upstream of or within plant-type cell wall biogenesis	3	0.00141641
GO:0010044	acts upstream of or within response to aluminum ion	3	0.00148937
GO:0006351	involved in transcription, DNA-templated	4	0.00299142
GO:0009409	acts upstream of or within response to cold	6	0.00436957
GO:0006970	involved in response to osmotic stress	4	0.00588298
GO:0006886	acts upstream of or within intracellular protein transport	4	0.0091773
GO:0009908	acts upstream of or within flower development	3	0.0169463

## Sheet: Shared Enriched GOs
Common plant hosts	Enriched GO	description
At Nb Pp	GO:0006351	involved in transcription, DNA-templated
	GO:0048366	acts upstream of or within leaf development
	GO:0006355	acts upstream of or within regulation of transcription, DNA-templated
	GO:0006470	acts upstream of or within protein dephosphorylation
Nb Pp	GO:0009788	involved in negative regulation of abscisic acid-activated signaling pathway
	GO:0032000	involved in positive regulation of fatty acid beta-oxidation
	GO:0048364	acts upstream of or within root development
	GO:0030244	involved in cellulose biosynthetic process
	GO:0009733	involved in response to auxin
	GO:0043622	acts upstream of or within cortical microtubule organization
	GO:0009903	involved in chloroplast avoidance movement
	GO:0009825	acts upstream of or within multidimensional cell growth
	GO:0048528	acts upstream of or within post-embryonic root development
	GO:0009626	acts upstream of or within plant-type hypersensitive response
	GO:0009793	acts upstream of or within embryo development ending in seed dormancy
	GO:0080022	acts upstream of or within primary root development
	GO:0019464	involved in glycine decarboxylation via glycine cleavage system
	GO:0009249	involved in protein lipoylation
	GO:0009832	acts upstream of or within plant-type cell wall biogenesis
	GO:0048825	acts upstream of or within cotyledon development
	GO:0048863	acts upstream of or within stem cell differentiation
	GO:0009833	involved in plant-type primary cell wall biogenesis
